# Supplementary material for: Tagging large CNV blocks in wheat boosts digitalization of germplasm resources by ultra-low-coverage sequencing
Source: Genome Biol. 2024 Jul 1;25:171. doi: 10.1186/s13059-024-03315-6 (PMC11218387; doi:10.1186/s13059-024-03315-6)
Supplement: Supplementary file 1 — Additional file1 (XLSX 233 KB) [file 13059_2024_3315_MOESM1_ESM.xlsx]

## Sheet: Table S1
Table S1. Detailed information on the published whole genome resequencing data of wheat used in this study.
Sample ID	Accession name	Accession type	Origin	Average depth	Source	WGS Biosamples ID	URLs/DOI	CNVb Marker Set
S64	Shi4185	Cultivar	CHN	5.62	Guo et al., Nature Communication, 2020	SAMN13640641	https://www.ncbi.nlm.nih.gov/biosample/13640641	Yes
S67	NongDa3338	Cultivar	CHN	5.66	Guo et al., Nature Communication, 2020	SAMN13640642	https://www.ncbi.nlm.nih.gov/biosample/13640642	Yes
S3331	NongDa3331	Cultivar	CHN	5.19	Guo et al., Nature Communication, 2020	SAMN13640824	https://www.ncbi.nlm.nih.gov/biosample/13640824	Yes
S6554	JingDong6	Cultivar	CHN	5.13	Guo et al., Nature Communication, 2020	SAMN13640825	https://www.ncbi.nlm.nih.gov/biosample/13640825	Yes
S135	ZhouMai18	Cultivar	CHN	4.7	Guo et al., Nature Communication, 2020	SAMN13640704	https://www.ncbi.nlm.nih.gov/biosample/13640704	Yes
S136	YanNong15	Cultivar	CHN	4.76	Guo et al., Nature Communication, 2020	SAMN13640705	https://www.ncbi.nlm.nih.gov/biosample/13640705	Yes
S137	LuMai21	Cultivar	CHN	5.64	Guo et al., Nature Communication, 2020	SAMN13640706	https://www.ncbi.nlm.nih.gov/biosample/13640706	Yes
S140	NongDa5181	Cultivar	CHN	5.28	Guo et al., Nature Communication, 2020	SAMN13640708	https://www.ncbi.nlm.nih.gov/biosample/13640708	Yes
S142	ShiLuan02d1	Cultivar	CHN	6.99	Guo et al., Nature Communication, 2020	SAMN13640709	https://www.ncbi.nlm.nih.gov/biosample/13640709	Yes
S209	ChangZhi6406	Cultivar	CHN	6.49	Guo et al., Nature Communication, 2020	SAMN13640762	https://www.ncbi.nlm.nih.gov/biosample/13640762	Yes
S210	SuMai3	Cultivar	CHN	6.37	Guo et al., Nature Communication, 2020	SAMN13640763	https://www.ncbi.nlm.nih.gov/biosample/13640763	Yes
S211	EnMai4	Cultivar	CHN	7.02	Guo et al., Nature Communication, 2020	SAMN13640764	https://www.ncbi.nlm.nih.gov/biosample/13640764	Yes
S212	Lovrin10	Cultivar	CHN	6.14	Guo et al., Nature Communication, 2020	SAMN13640765	https://www.ncbi.nlm.nih.gov/biosample/13640765	Yes
S213	BiMa4	Cultivar	CHN	6.97	Guo et al., Nature Communication, 2020	SAMN13640766	https://www.ncbi.nlm.nih.gov/biosample/13640766	Yes
S214	FengChan3	Cultivar	CHN	7.12	Guo et al., Nature Communication, 2020	SAMN13640767	https://www.ncbi.nlm.nih.gov/biosample/13640767	Yes
S215	JiNan17	Cultivar	CHN	7.17	Guo et al., Nature Communication, 2020	SAMN13640768	https://www.ncbi.nlm.nih.gov/biosample/13640768	Yes
S216	Fan6	Cultivar	CHN	5.83	Guo et al., Nature Communication, 2020	SAMN13640769	https://www.ncbi.nlm.nih.gov/biosample/13640769	Yes
S217	ZhengMai9023	Cultivar	CHN	6.4	Guo et al., Nature Communication, 2020	SAMN13640770	https://www.ncbi.nlm.nih.gov/biosample/13640770	Yes
S218	YanZhan1	Cultivar	CHN	6.56	Guo et al., Nature Communication, 2020	SAMN13640771	https://www.ncbi.nlm.nih.gov/biosample/13640771	Yes
S219	NanDa2419	Cultivar	CHN	6.85	Guo et al., Nature Communication, 2020	SAMN13640772	https://www.ncbi.nlm.nih.gov/biosample/13640772	Yes
S220	TaiShan1	Cultivar	CHN	6.36	Guo et al., Nature Communication, 2020	SAMN13640773	https://www.ncbi.nlm.nih.gov/biosample/13640773	Yes
S221	YuMai21	Cultivar	CHN	6.31	Guo et al., Nature Communication, 2020	SAMN13640774	https://www.ncbi.nlm.nih.gov/biosample/13640774	Yes
S223	ZhengYin4	Cultivar	CHN	6.68	Guo et al., Nature Communication, 2020	SAMN13640775	https://www.ncbi.nlm.nih.gov/biosample/13640775	Yes
S224	BaiNong3217	Cultivar	CHN	6.43	Guo et al., Nature Communication, 2020	SAMN13640776	https://www.ncbi.nlm.nih.gov/biosample/13640776	Yes
S225	BeiJing8	Cultivar	CHN	6.58	Guo et al., Nature Communication, 2020	SAMN13640777	https://www.ncbi.nlm.nih.gov/biosample/13640777	Yes
S227	ShiJiaZhuang54	Cultivar	CHN	5.65	Guo et al., Nature Communication, 2020	SAMN13640778	https://www.ncbi.nlm.nih.gov/biosample/13640778	Yes
S228	ZangDong4	Cultivar	CHN	5.73	Guo et al., Nature Communication, 2020	SAMN13640779	https://www.ncbi.nlm.nih.gov/biosample/13640779	Yes
S229	RiKaZe54	Cultivar	CHN	6.87	Guo et al., Nature Communication, 2020	SAMN13640780	https://www.ncbi.nlm.nih.gov/biosample/13640780	Yes
S230	RiKaZe8	Cultivar	CHN	5.49	Guo et al., Nature Communication, 2020	SAMN13640781	https://www.ncbi.nlm.nih.gov/biosample/13640781	Yes
S231	USClark	Cultivar	USA	6.2	Guo et al., Nature Communication, 2020	SAMN13640782	https://www.ncbi.nlm.nih.gov/biosample/13640782	Yes
S232	USAtlas66	Cultivar	USA	6.25	Guo et al., Nature Communication, 2020	SAMN13640783	https://www.ncbi.nlm.nih.gov/biosample/13640783	Yes
S233	GermanyRektor	Cultivar	DEU	5.54	Guo et al., Nature Communication, 2020	SAMN13640784	https://www.ncbi.nlm.nih.gov/biosample/13640784	Yes
S234	UKSpark	Cultivar	GBR	6.06	Guo et al., Nature Communication, 2020	SAMN13640785	https://www.ncbi.nlm.nih.gov/biosample/13640785	Yes
S235	FranceAztec	Cultivar	FRA	5.53	Guo et al., Nature Communication, 2020	SAMN13640786	https://www.ncbi.nlm.nih.gov/biosample/13640786	Yes
S236	RussiaKabka3	Cultivar	RUS	6.16	Guo et al., Nature Communication, 2020	SAMN13640787	https://www.ncbi.nlm.nih.gov/biosample/13640787	Yes
S238	NongLin10	Cultivar	CHN	5.71	Guo et al., Nature Communication, 2020	SAMN13640789	https://www.ncbi.nlm.nih.gov/biosample/13640789	Yes
S239	AustraliaOptimus	Cultivar	AUS	5.97	Guo et al., Nature Communication, 2020	SAMN13640790	https://www.ncbi.nlm.nih.gov/biosample/13640790	Yes
S12	FranceApache	Cultivar	FRA	8.08	Guo et al., Nature Communication, 2020	SAMN13640593	https://www.ncbi.nlm.nih.gov/biosample/13640593	Yes
C11	America1	Cultivar	USA	4.41	Cheng et al., Genome Biology, 2019	SAMN09234898	https://www.ncbi.nlm.nih.gov/biosample/9234898	Yes
C12	America2	Cultivar	USA	4.16	Cheng et al., Genome Biology, 2019	SAMN09234899	https://www.ncbi.nlm.nih.gov/biosample/9234899	Yes
C13	America3	Cultivar	USA	4.51	Cheng et al., Genome Biology, 2019	SAMN09234900	https://www.ncbi.nlm.nih.gov/biosample/9234900	Yes
C14	America4	Cultivar	USA	4.3	Cheng et al., Genome Biology, 2019	SAMN09234901	https://www.ncbi.nlm.nih.gov/biosample/9234901	Yes
C15	America5	Cultivar	USA	4.25	Cheng et al., Genome Biology, 2019	SAMN09234902	https://www.ncbi.nlm.nih.gov/biosample/9234902	Yes
C16	America6	Cultivar	USA	4.53	Cheng et al., Genome Biology, 2019	SAMN09234903	https://www.ncbi.nlm.nih.gov/biosample/9234903	Yes
C17	America7	Cultivar	USA	4.61	Cheng et al., Genome Biology, 2019	SAMN09234904	https://www.ncbi.nlm.nih.gov/biosample/9234904	Yes
C18	America8	Cultivar	USA	4.29	Cheng et al., Genome Biology, 2019	SAMN09234905	https://www.ncbi.nlm.nih.gov/biosample/9234905	Yes
C19	America9	Cultivar	USA	4.56	Cheng et al., Genome Biology, 2019	SAMN09234906	https://www.ncbi.nlm.nih.gov/biosample/9234906	Yes
C22	Egypt	Cultivar	EGY	4.69	Cheng et al., Genome Biology, 2019	SAMN09234910	https://www.ncbi.nlm.nih.gov/biosample/9234910	Yes
C31	India1_cv	Cultivar	IND	4.25	Cheng et al., Genome Biology, 2019	SAMN09234920	https://www.ncbi.nlm.nih.gov/biosample/9234920	Yes
C32	India2_cv	Cultivar	IND	4.61	Cheng et al., Genome Biology, 2019	SAMN09234921	https://www.ncbi.nlm.nih.gov/biosample/9234921	Yes
C42	ZhouMai15	Cultivar	CHN	4.67	Cheng et al., Genome Biology, 2019	SAMN09234932	https://www.ncbi.nlm.nih.gov/biosample/9234932	Yes
C43	XiNong979	Cultivar	CHN	5.1	Cheng et al., Genome Biology, 2019	SAMN09234933	https://www.ncbi.nlm.nih.gov/biosample/9234933	Yes
C44	JiMai6	Cultivar	CHN	5.04	Cheng et al., Genome Biology, 2019	SAMN09234934	https://www.ncbi.nlm.nih.gov/biosample/9234934	Yes
C46	Aikang58	Cultivar	CHN	4.89	Cheng et al., Genome Biology, 2019	SAMN09234936	https://www.ncbi.nlm.nih.gov/biosample/9234936	Yes
YM02	NongDa981	Cultivar	CHN	6.32	Yang et al., Plant physiology, 2023	SAMN18746402	https://www.ncbi.nlm.nih.gov/biosample/18746402	Yes
YM03	NongDa3097	Cultivar	CHN	5.4	Yang et al., Plant physiology, 2023	SAMN18746404	https://www.ncbi.nlm.nih.gov/biosample/18746404	Yes
YM05	LiangXing99	Cultivar	CHN	6.76	Yang et al., Plant physiology, 2023	SAMN23078395	https://www.ncbi.nlm.nih.gov/biosample/23078395	Yes
YM07	NongDa3753	Cultivar	CHN	6.34	Yang et al., Plant physiology, 2023	SAMN18746403	https://www.ncbi.nlm.nih.gov/biosample/18746403	Yes
NZ10	JiMai22	Cultivar	CHN	4.57	Yang et al., Plant physiology, 2023	SAMN23078394	https://www.ncbi.nlm.nih.gov/biosample/23078394	Yes
PH09	Fielder	Cultivar	Unknown	5.37	Yang et al., Plant physiology, 2023	SAMN18746397	https://www.ncbi.nlm.nih.gov/biosample/18746397	Yes
PH10	JiMai20	Cultivar	CHN	8.48	Yang et al., Plant physiology, 2023	SAMN18746399	https://www.ncbi.nlm.nih.gov/biosample/18746399	Yes
XM01	JinMai47	Cultivar	CHN	9.78	Yang et al., Plant physiology, 2023	SAMN18746398	https://www.ncbi.nlm.nih.gov/biosample/18746398	Yes
PH46	BiMa1Hao	Cultivar	CHN	5.29	Yang et al., Plant physiology, 2023	SAMN18746381	https://www.ncbi.nlm.nih.gov/biosample/18746381	Yes
PH49	JiMai19	Cultivar	CHN	3.99	Yang et al., Plant physiology, 2023	SAMN18746382	https://www.ncbi.nlm.nih.gov/biosample/18746382	Yes
NZ07	Hesheng2	Cultivar	CHN	4.3	Wang, et al., GigaScience,2020	-	http://wheat.cau.edu.cn/Wheat_SnpHub_Portal/	Yes
PH56	LuMai15	Cultivar	CHN	5.82	Yang et al., Plant physiology, 2023	SAMN18746385	https://www.ncbi.nlm.nih.gov/biosample/18746385	Yes
PH68	YueJin5Hao	Cultivar	CHN	5.66	Yang et al., Plant physiology, 2023	SAMN18746386	https://www.ncbi.nlm.nih.gov/biosample/18746386	Yes
PH59	Shannong12	Cultivar	CHN	4.44	Wang, et al., GigaScience,2020	-	http://wheat.cau.edu.cn/Wheat_SnpHub_Portal/	Yes
PH105	ZhouMai16	Cultivar	CHN	4.44	Yang et al., Plant physiology, 2023	SAMN18746389	https://www.ncbi.nlm.nih.gov/biosample/18746389	Yes
PH108	ZhouMai22	Cultivar	CHN	5.67	Yang et al., Plant physiology, 2023	SAMN18746390	https://www.ncbi.nlm.nih.gov/biosample/18746390	Yes
PH126	HengGuan35	Cultivar	CHN	5.56	Yang et al., Plant physiology, 2023	SAMN18746394	https://www.ncbi.nlm.nih.gov/biosample/18746394	Yes
PH132	NongDa179	Cultivar	CHN	5.12	Yang et al., Plant physiology, 2023	SAMN18746395	https://www.ncbi.nlm.nih.gov/biosample/18746395	Yes
PH133	NongDa413	Cultivar	CHN	4.62	Yang et al., Plant physiology, 2023	SAMN18746396	https://www.ncbi.nlm.nih.gov/biosample/18746396	Yes
PH135	ZhongMai875	Cultivar	CHN	4.47	Yang et al., Plant physiology, 2023	SAMN18746391	https://www.ncbi.nlm.nih.gov/biosample/18746391	Yes
PH153	NeiXiang5Hao	Cultivar	CHN	5.51	Yang et al., Plant physiology, 2023	SAMN18746393	https://www.ncbi.nlm.nih.gov/biosample/18746393	Yes
SRR10766489	xinmai26	Cultivar	CHN	5.4	Yang et al., Plant physiology, 2023	SAMN18746388	https://www.ncbi.nlm.nih.gov/biosample/18746388	Yes
SRR10766490	yannong21	Cultivar	CHN	5.54	Hao et al., Molecular Plant, 2020	SAMN13671569	https://www.ncbi.nlm.nih.gov/biosample/13671569	Yes
YM01	Gao5	Cultivar	CHN	5.12	Wang, et al., GigaScience,2020	-	http://wheat.cau.edu.cn/Wheat_SnpHub_Portal/	Yes
SRR10766507	Wilhelmina	Cultivar	NLD	5.09	Hao et al., Molecular Plant, 2020	SAMN13671553	https://www.ncbi.nlm.nih.gov/biosample/13671553	Yes
SRR10766508	Rieti	Cultivar	ITA	5.3	Hao et al., Molecular Plant, 2020	SAMN13671552	https://www.ncbi.nlm.nih.gov/biosample/13671552	Yes
SRR10766509	Quality	Cultivar	AUS	5.29	Hao et al., Molecular Plant, 2020	SAMN13671551	https://www.ncbi.nlm.nih.gov/biosample/13671551	Yes
SRR10766510	zhengyin1	Cultivar	CHN	5.28	Hao et al., Molecular Plant, 2020	SAMN13671479	https://www.ncbi.nlm.nih.gov/biosample/13671479	Yes
SRR10766513	xiaoyan6	Cultivar	CHN	5.42	Hao et al., Molecular Plant, 2020	SAMN13671548	https://www.ncbi.nlm.nih.gov/biosample/13671548	Yes
SRR10766518	Abbondanza	Cultivar	ITA	5.29	Hao et al., Molecular Plant, 2020	SAMN13671543	https://www.ncbi.nlm.nih.gov/biosample/13671543	Yes
SRR10766519	Orofen	Cultivar	CHL	5.33	Hao et al., Molecular Plant, 2020	SAMN13671542	https://www.ncbi.nlm.nih.gov/biosample/13671542	Yes
SRR10766527	EarlyPremium	Cultivar	USA	5.99	Hao et al., Molecular Plant, 2020	SAMN13671535	https://www.ncbi.nlm.nih.gov/biosample/13671535	Yes
SRR10766529	Funo	Cultivar	ITA	5.61	Hao et al., Molecular Plant, 2020	SAMN13671533	https://www.ncbi.nlm.nih.gov/biosample/13671533	Yes
SRR10766532	jinan9	Cultivar	CHN	5.22	Hao et al., Molecular Plant, 2020	SAMN13671477	https://www.ncbi.nlm.nih.gov/biosample/13671477	Yes
SRR10766543	boai7023	Cultivar	CHN	5.14	Hao et al., Molecular Plant, 2020	SAMN13671476	https://www.ncbi.nlm.nih.gov/biosample/13671476	Yes
SRR10766552	yumai41	Cultivar	CHN	5.62	Hao et al., Molecular Plant, 2020	SAMN13671512	https://www.ncbi.nlm.nih.gov/biosample/13671512	Yes
SRR10766554	naxiang5	Cultivar	CHN	5.28	Hao et al., Molecular Plant, 2020	SAMN13671475	https://www.ncbi.nlm.nih.gov/biosample/13671475	Yes
SRR10766556	ningchun4	Cultivar	CHN	5.52	Hao et al., Molecular Plant, 2020	SAMN13671509	https://www.ncbi.nlm.nih.gov/biosample/13671509	Yes
SRR10766557	wenmai6	Cultivar	CHN	6	Hao et al., Molecular Plant, 2020	SAMN13671508	https://www.ncbi.nlm.nih.gov/biosample/13671508	Yes
SRR10766564	een1	Cultivar	CHN	5.86	Hao et al., Molecular Plant, 2020	SAMN13671501	https://www.ncbi.nlm.nih.gov/biosample/13671501	Yes
SRR10766565	jinan2	Cultivar	CHN	5.28	Hao et al., Molecular Plant, 2020	SAMN13671474	https://www.ncbi.nlm.nih.gov/biosample/13671474	Yes
SRR10766573	chuanmai22	Cultivar	CHN	5.8	Hao et al., Molecular Plant, 2020	SAMN13671493	https://www.ncbi.nlm.nih.gov/biosample/13671493	Yes
SRR10766578	mianyang11	Cultivar	CHN	5.36	Hao et al., Molecular Plant, 2020	SAMN13671489	https://www.ncbi.nlm.nih.gov/biosample/13671489	Yes
SRR10766580	xian8	Cultivar	CHN	5.24	Hao et al., Molecular Plant, 2020	SAMN13671487	https://www.ncbi.nlm.nih.gov/biosample/13671487	Yes
SRR10766581	yumai7	Cultivar	CHN	5.19	Hao et al., Molecular Plant, 2020	SAMN13671486	https://www.ncbi.nlm.nih.gov/biosample/13671486	Yes
SRR10766582	Neuzucht	Cultivar	DEU	5.03	Hao et al., Molecular Plant, 2020	SAMN13671615	https://www.ncbi.nlm.nih.gov/biosample/13671615	Yes
SRR10766583	mengxian201	Cultivar	CHN	5.49	Hao et al., Molecular Plant, 2020	SAMN13671614	https://www.ncbi.nlm.nih.gov/biosample/13671614	Yes
SRR10766587	yumai13	Cultivar	CHN	5.11	Hao et al., Molecular Plant, 2020	SAMN13671485	https://www.ncbi.nlm.nih.gov/biosample/13671485	Yes
SRR10766588	aifeng3	Cultivar	CHN	4.94	Hao et al., Molecular Plant, 2020	SAMN13671610	https://www.ncbi.nlm.nih.gov/biosample/13671610	Yes
SRR10766597	xinong65	Cultivar	CHN	5.79	Hao et al., Molecular Plant, 2020	SAMN13671601	https://www.ncbi.nlm.nih.gov/biosample/13671601	Yes
SRR10766598	jimai30	Cultivar	CHN	5.25	Hao et al., Molecular Plant, 2020	SAMN13671484	https://www.ncbi.nlm.nih.gov/biosample/13671484	Yes
SRR10766609	lumai14	Cultivar	CHN	5.25	Hao et al., Molecular Plant, 2020	SAMN13671483	https://www.ncbi.nlm.nih.gov/biosample/13671483	Yes
SRR10766619	gatuo	Cultivar	CHN	5.83	Hao et al., Molecular Plant, 2020	SAMN13671581	https://www.ncbi.nlm.nih.gov/biosample/13671581	Yes
SRR10766620	ganmai8	Cultivar	CHN	5.44	Hao et al., Molecular Plant, 2020	SAMN13671482	https://www.ncbi.nlm.nih.gov/biosample/13671482	Yes
SRR10766621	qiangweimai	Cultivar	CHN	6	Hao et al., Molecular Plant, 2020	SAMN13671580	https://www.ncbi.nlm.nih.gov/biosample/13671580	Yes
SRR10766622	laogaidaqingmang	Cultivar	CHN	5.66	Hao et al., Molecular Plant, 2020	SAMN13671579	https://www.ncbi.nlm.nih.gov/biosample/13671579	Yes
SRR10766623	shijiazhuang8	Cultivar	CHN	5.67	Hao et al., Molecular Plant, 2020	SAMN13671578	https://www.ncbi.nlm.nih.gov/biosample/13671578	Yes
SRR10766624	xiaoyan22	Cultivar	CHN	5	Hao et al., Molecular Plant, 2020	SAMN13671577	https://www.ncbi.nlm.nih.gov/biosample/13671577	Yes
SRR10766625	lunxuan987	Cultivar	CHN	5.59	Hao et al., Molecular Plant, 2020	SAMN13671576	https://www.ncbi.nlm.nih.gov/biosample/13671576	Yes
SRR10766628	xumai856	Cultivar	CHN	5.78	Hao et al., Molecular Plant, 2020	SAMN13671573	https://www.ncbi.nlm.nih.gov/biosample/13671573	Yes
SRR10766629	bainong4199	Cultivar	CHN	5.77	Hao et al., Molecular Plant, 2020	SAMN13671572	https://www.ncbi.nlm.nih.gov/biosample/13671572	Yes
SRR10766630	bainong201	Cultivar	CHN	5.74	Hao et al., Molecular Plant, 2020	SAMN13671571	https://www.ncbi.nlm.nih.gov/biosample/13671571	Yes
SRR10766633	gansu96	Cultivar	CHN	5.38	Hao et al., Molecular Plant, 2020	SAMN13671471	https://www.ncbi.nlm.nih.gov/biosample/13671471	Yes
SRR10766496	Zhongmai175	Cultivar	CHN	5.38	Hao et al., Molecular Plant, 2020	SAMN13671563	https://www.ncbi.nlm.nih.gov/biosample/13671563	Yes
SRR10766498	Gaocheng8901	Cultivar	CHN	5.2	Hao et al., Molecular Plant, 2020	SAMN13671561	https://www.ncbi.nlm.nih.gov/biosample/13671561	Yes
SRR10766500	Chuanmai42	Cultivar	CHN	4.21	Hao et al., Molecular Plant, 2020	SAMN13671560	https://www.ncbi.nlm.nih.gov/biosample/13671560	Yes
SRR10766501	Fengdecunmai5	Cultivar	CHN	4.16	Hao et al., Molecular Plant, 2020	SAMN13671559	https://www.ncbi.nlm.nih.gov/biosample/13671559	Yes
SRR10766502	Zhongmai66	Cultivar	CHN	5.19	Hao et al., Molecular Plant, 2020	SAMN13671558	https://www.ncbi.nlm.nih.gov/biosample/13671558	Yes
SRR10766511	Zhou8425B	Cultivar	CHN	5.04	Hao et al., Molecular Plant, 2020	SAMN13671550	https://www.ncbi.nlm.nih.gov/biosample/13671550	Yes
SRR10766525	Xinong6028	Cultivar	CHN	5.56	Hao et al., Molecular Plant, 2020	SAMN13671537	https://www.ncbi.nlm.nih.gov/biosample/13671537	Yes
SRR10766531	Wuyimai	Cultivar	CHN	5.57	Hao et al., Molecular Plant, 2020	SAMN13671531	https://www.ncbi.nlm.nih.gov/biosample/13671531	Yes
SRR10766539	Huaimai20	Cultivar	CHN	5.22	Hao et al., Molecular Plant, 2020	SAMN13671524	https://www.ncbi.nlm.nih.gov/biosample/13671524	Yes
SRR10766545	Handan6172	Cultivar	CHN	5.43	Hao et al., Molecular Plant, 2020	SAMN13671519	https://www.ncbi.nlm.nih.gov/biosample/13671519	Yes
SRR10766546	Zhengmai366	Cultivar	CHN	5.48	Hao et al., Molecular Plant, 2020	SAMN13671518	https://www.ncbi.nlm.nih.gov/biosample/13671518	Yes
SRR10766548	Jimai38	Cultivar	CHN	5.41	Hao et al., Molecular Plant, 2020	SAMN13671516	https://www.ncbi.nlm.nih.gov/biosample/13671516	Yes
SRR10766549	Gaoyou503	Cultivar	CHN	5.65	Hao et al., Molecular Plant, 2020	SAMN13671515	https://www.ncbi.nlm.nih.gov/biosample/13671515	Yes
SRR10766551	Mianyang26	Cultivar	CHN	5.53	Hao et al., Molecular Plant, 2020	SAMN13671513	https://www.ncbi.nlm.nih.gov/biosample/13671513	Yes
SRR10766559	Yangmai158	Cultivar	CHN	5.37	Hao et al., Molecular Plant, 2020	SAMN13671506	https://www.ncbi.nlm.nih.gov/biosample/13671506	Yes
SRR10766562	Yannong19	Cultivar	CHN	5.18	Hao et al., Molecular Plant, 2020	SAMN13671503	https://www.ncbi.nlm.nih.gov/biosample/13671503	Yes
SRR10766566	Jimai26	Cultivar	CHN	5.43	Hao et al., Molecular Plant, 2020	SAMN13671500	https://www.ncbi.nlm.nih.gov/biosample/13671500	Yes
SRR10766567	Jinan13	Cultivar	CHN	5.37	Hao et al., Molecular Plant, 2020	SAMN13671499	https://www.ncbi.nlm.nih.gov/biosample/13671499	Yes
SRR10766568	Yangmai5	Cultivar	CHN	5.51	Hao et al., Molecular Plant, 2020	SAMN13671498	https://www.ncbi.nlm.nih.gov/biosample/13671498	Yes
SRR10766570	Shaannong7859	Cultivar	CHN	5.37	Hao et al., Molecular Plant, 2020	SAMN13671496	https://www.ncbi.nlm.nih.gov/biosample/13671496	Yes
SRR10766574	Shannongfu63	Cultivar	CHN	5.74	Hao et al., Molecular Plant, 2020	SAMN13671492	https://www.ncbi.nlm.nih.gov/biosample/13671492	Yes
SRR10766577	Mianyang15	Cultivar	CHN	5.15	Hao et al., Molecular Plant, 2020	SAMN13671490	https://www.ncbi.nlm.nih.gov/biosample/13671490	Yes
SRR10766586	Bainong791	Cultivar	CHN	5.03	Hao et al., Molecular Plant, 2020	SAMN13671611	https://www.ncbi.nlm.nih.gov/biosample/13671611	Yes
SRR10766590	Xiaoyan96	Cultivar	CHN	5.04	Hao et al., Molecular Plant, 2020	SAMN13671608	https://www.ncbi.nlm.nih.gov/biosample/13671608	Yes
SRR10766591	Kechun14	Cultivar	CHN	5.09	Hao et al., Molecular Plant, 2020	SAMN13671607	https://www.ncbi.nlm.nih.gov/biosample/13671607	Yes
SRR10766592	Xinong881	Cultivar	CHN	5.52	Hao et al., Molecular Plant, 2020	SAMN13671606	https://www.ncbi.nlm.nih.gov/biosample/13671606	Yes
SRR10766593	PH_82-2-2	Cultivar	CHN	5.6	Hao et al., Molecular Plant, 2020	SAMN13671605	https://www.ncbi.nlm.nih.gov/biosample/13671605	Yes
SRR10766595	Shaan213	Cultivar	CHN	5.46	Hao et al., Molecular Plant, 2020	SAMN13671603	https://www.ncbi.nlm.nih.gov/biosample/13671603	Yes
SRR10766596	Jinmai10	Cultivar	CHN	5.55	Hao et al., Molecular Plant, 2020	SAMN13671602	https://www.ncbi.nlm.nih.gov/biosample/13671602	Yes
SRR10766599	Yumai47	Cultivar	CHN	5.66	Hao et al., Molecular Plant, 2020	SAMN13671600	https://www.ncbi.nlm.nih.gov/biosample/13671600	Yes
SRR10766600	Yanshi4	Cultivar	CHN	5.7	Hao et al., Molecular Plant, 2020	SAMN13671599	https://www.ncbi.nlm.nih.gov/biosample/13671599	Yes
SRR10766601	Jining3	Cultivar	CHN	5.58	Hao et al., Molecular Plant, 2020	SAMN13671598	https://www.ncbi.nlm.nih.gov/biosample/13671598	Yes
SRR10766626	Yanzhan4110	Cultivar	CHN	5.72	Hao et al., Molecular Plant, 2020	SAMN13671575	https://www.ncbi.nlm.nih.gov/biosample/13671575	Yes
SRR10766627	Xumai35	Cultivar	CHN	5.63	Hao et al., Molecular Plant, 2020	SAMN13671574	https://www.ncbi.nlm.nih.gov/biosample/13671574	Yes
ArinaLrFor	ArinaLrFor	Cultivar	CHE	3.59	SeanWalkowiak et al., Nature, 2020	SAMN11841689	https://www.ncbi.nlm.nih.gov/biosample/11841689	Yes
Cadenza	Cadenza	Cultivar	GBR	6.08	SeanWalkowiak et al., Nature, 2020	SAMN11841653	https://www.ncbi.nlm.nih.gov/biosample/11841653	Yes
CDC_Landmark	CDC_Landmark	Cultivar	CAN	4.26	SeanWalkowiak et al., Nature, 2020	SAMN11841111	https://www.ncbi.nlm.nih.gov/biosample/11841111	Yes
CDC_Stanley	CDC_Stanley	Cultivar	CAN	3.84	SeanWalkowiak et al., Nature, 2020	SAMN11841205	https://www.ncbi.nlm.nih.gov/biosample/11841205	Yes
Claire	Claire	Cultivar	GBR	3.76	SeanWalkowiak et al., Nature, 2020	SAMN11841669	https://www.ncbi.nlm.nih.gov/biosample/11841669	Yes
Jagger	Jagger	Cultivar	USA	4.56	SeanWalkowiak et al., Nature, 2020	SAMN11841691	https://www.ncbi.nlm.nih.gov/biosample/11841691	Yes
Lancer	Lancer	Cultivar	Unknown	4.44	SeanWalkowiak et al., Nature, 2020	SAMN11841693	https://www.ncbi.nlm.nih.gov/biosample/11841693	Yes
Spelt	Spelt	Cultivar	Unknown	4.38	SeanWalkowiak et al., Nature, 2020	SAMN12257416	https://www.ncbi.nlm.nih.gov/biosample/12257416	Yes
Julius	Julius	Cultivar	DEU	5.04	SeanWalkowiak et al., Nature, 2020	SAMN11841692	https://www.ncbi.nlm.nih.gov/biosample/11841692	Yes
Mace	Mace	Cultivar	AUS	3.98	SeanWalkowiak et al., Nature, 2020	SAMN11841703	https://www.ncbi.nlm.nih.gov/biosample/11841703	Yes
Norin61	Norin61	Cultivar	JPN	5.37	SeanWalkowiak et al., Nature, 2020	SAMN11841704	https://www.ncbi.nlm.nih.gov/biosample/11841704	Yes
Paragon	Paragon	Cultivar	GBR	4.53	SeanWalkowiak et al., Nature, 2020	SAMN11841721	https://www.ncbi.nlm.nih.gov/biosample/11841721	Yes
Robigus	Robigus	Cultivar	GBR	3.1	SeanWalkowiak et al., Nature, 2020	SAMN11841811	https://www.ncbi.nlm.nih.gov/biosample/11841811	Yes
Weebil	Weebil	Cultivar	Unknown	5.03	SeanWalkowiak et al., Nature, 2020	SAMN11842177	https://www.ncbi.nlm.nih.gov/biosample/11842177	Yes
SRR7164585	Fengmai11	Cultivar	CHN	2.12	Zhou et al.,Nature Genetics,2020	SAMN08944611	https://www.ncbi.nlm.nih.gov/biosample/8944611	Yes
SRR7164587	Huining10	Cultivar	CHN	2.88	Zhou et al.,Nature Genetics,2020	SAMN08944613	https://www.ncbi.nlm.nih.gov/biosample/8944613	Yes
SRR7164604	Darius	Cultivar	Unknown	5.58	Zhou et al.,Nature Genetics,2020	SAMN08944678	https://www.ncbi.nlm.nih.gov/biosample/8944678	Yes
SRR7164628	Pepital	Cultivar	Unknown	5.23	Zhou et al.,Nature Genetics,2020	SAMN08944702	https://www.ncbi.nlm.nih.gov/biosample/8944702	Yes
SRR7164634	Kefeng3	Cultivar	CHN	4.85	Zhou et al.,Nature Genetics,2020	SAMN08944616	https://www.ncbi.nlm.nih.gov/biosample/8944616	Yes
SRR7164635	Kangxiu10	Cultivar	CHN	5.26	Zhou et al.,Nature Genetics,2020	SAMN08944617	https://www.ncbi.nlm.nih.gov/biosample/8944617	Yes
SRR7164642	Gaoyuan506	Cultivar	CHN	4.79	Zhou et al.,Nature Genetics,2020	SAMN08944631	https://www.ncbi.nlm.nih.gov/biosample/8944631	Yes
SRR7164652	Fengkang2	Cultivar	CHN	4.29	Zhou et al.,Nature Genetics,2020	SAMN08944642	https://www.ncbi.nlm.nih.gov/biosample/8944642	Yes
SRR7164669	Pronghorn	Cultivar	USA	5.68	Zhou et al.,Nature Genetics,2020	SAMN08944723	https://www.ncbi.nlm.nih.gov/biosample/8944723	Yes
SRR7164670	Chul	Cultivar	UZB	5.56	Zhou et al.,Nature Genetics,2020	SAMN08944724	https://www.ncbi.nlm.nih.gov/biosample/8944724	Yes
SRR7164679	Jichun1016	Cultivar	CHN	4.82	Zhou et al.,Nature Genetics,2020	SAMN08944650	https://www.ncbi.nlm.nih.gov/biosample/8944650	Yes
SRR7164681	Pingyang27	Cultivar	CHN	4.89	Zhou et al.,Nature Genetics,2020	SAMN08944654	https://www.ncbi.nlm.nih.gov/biosample/8944654	Yes
SRR10766512	Aimengniu	Cultivar	CHN	4.94	Hao et al., Molecular Plant, 2020	SAMN13671549	https://www.ncbi.nlm.nih.gov/biosample/13671549	Yes
SRR10766506	Akagomughi	Cultivar	JPN	5.28	Hao et al., Molecular Plant, 2020	SAMN13671554	https://www.ncbi.nlm.nih.gov/biosample/13671554	Yes
SRR10766514	Mexipak_66	Cultivar	PAK	5.7	Hao et al., Molecular Plant, 2020	SAMN13671547	https://www.ncbi.nlm.nih.gov/biosample/13671547	Yes
SRR10766584	Fontarronco	Cultivar	ITA	4.94	Hao et al., Molecular Plant, 2020	SAMN13671613	https://www.ncbi.nlm.nih.gov/biosample/13671613	Yes
SRR10766585	San_Pastore	Cultivar	ITA	5.28	Hao et al., Molecular Plant, 2020	SAMN13671612	https://www.ncbi.nlm.nih.gov/biosample/13671612	Yes
SRR10766589	Villa_Glori	Cultivar	ITA	4.94	Hao et al., Molecular Plant, 2020	SAMN13671609	https://www.ncbi.nlm.nih.gov/biosample/13671609	Yes
SRR10766603	Mara	Cultivar	ITA	5.65	Hao et al., Molecular Plant, 2020	SAMN13671596	https://www.ncbi.nlm.nih.gov/biosample/13671596	Yes
S10	PingYuan50	Landrace	CHN	8.17	Guo et al., Nature Communication, 2020	SAMN13640591	https://www.ncbi.nlm.nih.gov/biosample/13640591	Yes
S11	YanDa1817	Landrace	CHN	7.71	Guo et al., Nature Communication, 2020	SAMN13640592	https://www.ncbi.nlm.nih.gov/biosample/13640592	Yes
HZ01	Lumai23	Cultivar	CHN	5.58	Wang, et al., GigaScience,2020	-	http://wheat.cau.edu.cn/Wheat_SnpHub_Portal/	Yes
C21	Armenia2	Landrace	ARM	4.57	Cheng et al., Genome Biology, 2019	SAMN09234909	https://www.ncbi.nlm.nih.gov/biosample/9234909	Yes
C26	Afghanistan1	Landrace	AFG	4.31	Cheng et al., Genome Biology, 2019	SAMN09234914	https://www.ncbi.nlm.nih.gov/biosample/9234914	Yes
C27	Afghanistan2	Landrace	AFG	4.7	Cheng et al., Genome Biology, 2019	SAMN09234915	https://www.ncbi.nlm.nih.gov/biosample/9234915	Yes
C28	Afghanistan3	Landrace	AFG	4.78	Cheng et al., Genome Biology, 2019	SAMN09234916	https://www.ncbi.nlm.nih.gov/biosample/9234916	Yes
C29	Uzbekistan1	Landrace	UZB	4.67	Cheng et al., Genome Biology, 2019	SAMN09234917	https://www.ncbi.nlm.nih.gov/biosample/9234917	Yes
C30	Uzbekistan2	Landrace	UZB	5.64	Cheng et al., Genome Biology, 2019	SAMN09234919	https://www.ncbi.nlm.nih.gov/biosample/9234919	Yes
C33	India1_ld	Landrace	IND	4.66	Cheng et al., Genome Biology, 2019	SAMN09234922	https://www.ncbi.nlm.nih.gov/biosample/9234922	Yes
C34	India2_ld	Landrace	IND	4.36	Cheng et al., Genome Biology, 2019	SAMN09234923	https://www.ncbi.nlm.nih.gov/biosample/9234923	Yes
C35	India3	Landrace	IND	4.3	Cheng et al., Genome Biology, 2019	SAMN09234924	https://www.ncbi.nlm.nih.gov/biosample/9234924	Yes
C36	BaiMangMai	Landrace	CHN	4.82	Cheng et al., Genome Biology, 2019	SAMN09234925	https://www.ncbi.nlm.nih.gov/biosample/9234925	Yes
C37	ZhuMaoYuanZiTou	Landrace	CHN	6.29	Cheng et al., Genome Biology, 2019	SAMN09234926	https://www.ncbi.nlm.nih.gov/biosample/9234926	Yes
C1	Austria1	Landrace	AUT	4.19	Cheng et al., Genome Biology, 2019	SAMN09234896	https://www.ncbi.nlm.nih.gov/biosample/9234896	Yes
C2	Austria2	Landrace	AUT	4.37	Cheng et al., Genome Biology, 2019	SAMN09234907	https://www.ncbi.nlm.nih.gov/biosample/9234907	Yes
C3	Austria3	Landrace	AUT	4.35	Cheng et al., Genome Biology, 2019	SAMN09234918	https://www.ncbi.nlm.nih.gov/biosample/9234918	Yes
C4	Bulgaria	Landrace	BGR	4.32	Cheng et al., Genome Biology, 2019	SAMN09234929	https://www.ncbi.nlm.nih.gov/biosample/9234929	Yes
C5	Andorra1	Landrace	AND	4.3	Cheng et al., Genome Biology, 2019	SAMN09234937	https://www.ncbi.nlm.nih.gov/biosample/9234937	Yes
C6	Andorra2	Landrace	AND	4.3	Cheng et al., Genome Biology, 2019	SAMN09234938	https://www.ncbi.nlm.nih.gov/biosample/9234938	Yes
C7	Spain	Landrace	ESP	4.39	Cheng et al., Genome Biology, 2019	SAMN09234939	https://www.ncbi.nlm.nih.gov/biosample/9234939	Yes
C8	Italy	Landrace	ITA	4.21	Cheng et al., Genome Biology, 2019	SAMN09234940	https://www.ncbi.nlm.nih.gov/biosample/9234940	Yes
C9	Portugal1	Landrace	PRT	4.56	Cheng et al., Genome Biology, 2019	SAMN09234941	https://www.ncbi.nlm.nih.gov/biosample/9234941	Yes
C10	Portugal2	Landrace	PRT	4.56	Cheng et al., Genome Biology, 2019	SAMN09234897	https://www.ncbi.nlm.nih.gov/biosample/9234897	Yes
C24	Jordan1	Landrace	JOR	4.74	Cheng et al., Genome Biology, 2019	SAMN09234912	https://www.ncbi.nlm.nih.gov/biosample/9234912	Yes
C25	Jordan2	Landrace	JOR	3.97	Cheng et al., Genome Biology, 2019	SAMN09234913	https://www.ncbi.nlm.nih.gov/biosample/9234913	Yes
C39	YangMai	Landrace	CHN	6.35	Cheng et al., Genome Biology, 2019	SAMN09234928	https://www.ncbi.nlm.nih.gov/biosample/9234928	Yes
S4	DuiLongDQ1289	Landrace	CHN	7.97	Guo et al., Nature Communication, 2020	SAMN13640585	https://www.ncbi.nlm.nih.gov/biosample/13640585	Yes
S14	ZXM1341	Landrace	CHN	7.91	Guo et al., Nature Communication, 2020	SAMN13640595	https://www.ncbi.nlm.nih.gov/biosample/13640595	Yes
S46	RiKaZeLaSa1301	Landrace	CHN	6.52	Guo et al., Nature Communication, 2020	SAMN13640627	https://www.ncbi.nlm.nih.gov/biosample/13640627	Yes
S47	QuShui1316	Landrace	CHN	6.07	Guo et al., Nature Communication, 2020	SAMN13640628	https://www.ncbi.nlm.nih.gov/biosample/13640628	Yes
S48	GongGa1348	Landrace	CHN	5.01	Guo et al., Nature Communication, 2020	SAMN13640629	https://www.ncbi.nlm.nih.gov/biosample/13640629	Yes
S49	JiangZi1405	Landrace	CHN	4.98	Guo et al., Nature Communication, 2020	SAMN13640630	https://www.ncbi.nlm.nih.gov/biosample/13640630	Yes
S50	NaiDongQJ1494	Landrace	CHN	8.48	Guo et al., Nature Communication, 2020	SAMN13640631	https://www.ncbi.nlm.nih.gov/biosample/13640631	Yes
S51	ZeDang1511	Landrace	CHN	4.94	Guo et al., Nature Communication, 2020	SAMN13640632	https://www.ncbi.nlm.nih.gov/biosample/13640632	Yes
S52	GongBuJiangDa1523	Landrace	CHN	7.33	Guo et al., Nature Communication, 2020	SAMN13640633	https://www.ncbi.nlm.nih.gov/biosample/13640633	Yes
S72	ZeDang1516	Landrace	CHN	6.28	Guo et al., Nature Communication, 2020	SAMN13640643	https://www.ncbi.nlm.nih.gov/biosample/13640643	Yes
S73	ZeDang1513	Landrace	CHN	5.69	Guo et al., Nature Communication, 2020	SAMN13640644	https://www.ncbi.nlm.nih.gov/biosample/13640644	Yes
S74	RiKaZeLaSa1373	Landrace	CHN	6.61	Guo et al., Nature Communication, 2020	SAMN13640645	https://www.ncbi.nlm.nih.gov/biosample/13640645	Yes
S75	RiKaZeLaSa1367	Landrace	CHN	5.75	Guo et al., Nature Communication, 2020	SAMN13640646	https://www.ncbi.nlm.nih.gov/biosample/13640646	Yes
S76	RiKaZeLaSa1297	Landrace	CHN	5.33	Guo et al., Nature Communication, 2020	SAMN13640647	https://www.ncbi.nlm.nih.gov/biosample/13640647	Yes
S77	QuShui1409	Landrace	CHN	6.86	Guo et al., Nature Communication, 2020	SAMN13640648	https://www.ncbi.nlm.nih.gov/biosample/13640648	Yes
S78	QuShui1340	Landrace	CHN	6.42	Guo et al., Nature Communication, 2020	SAMN13640649	https://www.ncbi.nlm.nih.gov/biosample/13640649	Yes
S79	QiongJie1483	Landrace	CHN	6.36	Guo et al., Nature Communication, 2020	SAMN13640650	https://www.ncbi.nlm.nih.gov/biosample/13640650	Yes
S80	NaiDong1503	Landrace	CHN	6.01	Guo et al., Nature Communication, 2020	SAMN13640651	https://www.ncbi.nlm.nih.gov/biosample/13640651	Yes
S81	NaiDong1500	Landrace	CHN	4.95	Guo et al., Nature Communication, 2020	SAMN13640652	https://www.ncbi.nlm.nih.gov/biosample/13640652	Yes
S82	MoZhuGK2065	Landrace	CHN	5.57	Guo et al., Nature Communication, 2020	SAMN13640653	https://www.ncbi.nlm.nih.gov/biosample/13640653	Yes
S83	MoZhuGK2064	Landrace	CHN	6.01	Guo et al., Nature Communication, 2020	SAMN13640654	https://www.ncbi.nlm.nih.gov/biosample/13640654	Yes
S84	MoZhuGK2050	Landrace	CHN	6.07	Guo et al., Nature Communication, 2020	SAMN13640655	https://www.ncbi.nlm.nih.gov/biosample/13640655	Yes
S86	LaSa1342	Landrace	CHN	6.08	Guo et al., Nature Communication, 2020	SAMN13640656	https://www.ncbi.nlm.nih.gov/biosample/13640656	Yes
S88	GongGa1508	Landrace	CHN	6.3	Guo et al., Nature Communication, 2020	SAMN13640658	https://www.ncbi.nlm.nih.gov/biosample/13640658	Yes
S89	GongBuJiangDa1526	Landrace	CHN	5.46	Guo et al., Nature Communication, 2020	SAMN13640659	https://www.ncbi.nlm.nih.gov/biosample/13640659	Yes
S90	GongBuJiangDa1525	Landrace	CHN	4.99	Guo et al., Nature Communication, 2020	SAMN13640660	https://www.ncbi.nlm.nih.gov/biosample/13640660	Yes
S91	DuiLongDeQing1521	Landrace	CHN	5.61	Guo et al., Nature Communication, 2020	SAMN13640661	https://www.ncbi.nlm.nih.gov/biosample/13640661	Yes
S92	DuiLongDeQing1284	Landrace	CHN	5.78	Guo et al., Nature Communication, 2020	SAMN13640662	https://www.ncbi.nlm.nih.gov/biosample/13640662	Yes
S93	SC1658	Landrace	CHN	4.54	Guo et al., Nature Communication, 2020	SAMN13640663	https://www.ncbi.nlm.nih.gov/biosample/13640663	Yes
S94	SC1666	Landrace	CHN	5.47	Guo et al., Nature Communication, 2020	SAMN13640664	https://www.ncbi.nlm.nih.gov/biosample/13640664	Yes
S95	SC1587	Landrace	CHN	6.46	Guo et al., Nature Communication, 2020	SAMN13640665	https://www.ncbi.nlm.nih.gov/biosample/13640665	Yes
S96	SC1635	Landrace	CHN	5	Guo et al., Nature Communication, 2020	SAMN13640666	https://www.ncbi.nlm.nih.gov/biosample/13640666	Yes
S97	SC1588	Landrace	CHN	6.52	Guo et al., Nature Communication, 2020	SAMN13640667	https://www.ncbi.nlm.nih.gov/biosample/13640667	Yes
S98	SC1668	Landrace	CHN	5.55	Guo et al., Nature Communication, 2020	SAMN13640668	https://www.ncbi.nlm.nih.gov/biosample/13640668	Yes
S99	SC1661	Landrace	CHN	5.23	Guo et al., Nature Communication, 2020	SAMN13640669	https://www.ncbi.nlm.nih.gov/biosample/13640669	Yes
S100	SC1670	Landrace	CHN	6.39	Guo et al., Nature Communication, 2020	SAMN13640670	https://www.ncbi.nlm.nih.gov/biosample/13640670	Yes
S101	HongQiMai	Landrace	CHN	6.47	Guo et al., Nature Communication, 2020	SAMN13640671	https://www.ncbi.nlm.nih.gov/biosample/13640671	Yes
S102	DuanYaoMai	Landrace	CHN	6.12	Guo et al., Nature Communication, 2020	SAMN13640672	https://www.ncbi.nlm.nih.gov/biosample/13640672	Yes
S103	DaBaiMai	Landrace	CHN	4.78	Guo et al., Nature Communication, 2020	SAMN13640673	https://www.ncbi.nlm.nih.gov/biosample/13640673	Yes
S104	BaiMuXianBan	Landrace	CHN	5.24	Guo et al., Nature Communication, 2020	SAMN13640674	https://www.ncbi.nlm.nih.gov/biosample/13640674	Yes
S105	HongHuoSui	Landrace	CHN	5.09	Guo et al., Nature Communication, 2020	SAMN13640675	https://www.ncbi.nlm.nih.gov/biosample/13640675	Yes
S106	BaiDaTou	Landrace	CHN	6.24	Guo et al., Nature Communication, 2020	SAMN13640676	https://www.ncbi.nlm.nih.gov/biosample/13640676	Yes
S108	ShanMai	Landrace	CHN	4.51	Guo et al., Nature Communication, 2020	SAMN13640677	https://www.ncbi.nlm.nih.gov/biosample/13640677	Yes
S109	TuTouMai	Landrace	CHN	6.13	Guo et al., Nature Communication, 2020	SAMN13640678	https://www.ncbi.nlm.nih.gov/biosample/13640678	Yes
S110	XiaoHongMai	Landrace	CHN	5.65	Guo et al., Nature Communication, 2020	SAMN13640679	https://www.ncbi.nlm.nih.gov/biosample/13640679	Yes
S111	XiaoMai	Landrace	CHN	5.3	Guo et al., Nature Communication, 2020	SAMN13640680	https://www.ncbi.nlm.nih.gov/biosample/13640680	Yes
S112	MaoHongMai	Landrace	CHN	5.58	Guo et al., Nature Communication, 2020	SAMN13640681	https://www.ncbi.nlm.nih.gov/biosample/13640681	Yes
S113	LiuYueHuang	Landrace	CHN	5.69	Guo et al., Nature Communication, 2020	SAMN13640682	https://www.ncbi.nlm.nih.gov/biosample/13640682	Yes
S114	DuanBaiMai	Landrace	CHN	6.09	Guo et al., Nature Communication, 2020	SAMN13640683	https://www.ncbi.nlm.nih.gov/biosample/13640683	Yes
S170	XJM1	Landrace	CHN	6.34	Guo et al., Nature Communication, 2020	SAMN13640737	https://www.ncbi.nlm.nih.gov/biosample/13640737	Yes
S171	XJM20	Landrace	CHN	8.27	Guo et al., Nature Communication, 2020	SAMN13640738	https://www.ncbi.nlm.nih.gov/biosample/13640738	Yes
S172	XJM29	Landrace	CHN	5.85	Guo et al., Nature Communication, 2020	SAMN13640739	https://www.ncbi.nlm.nih.gov/biosample/13640739	Yes
S173	XJM81	Landrace	CHN	4.91	Guo et al., Nature Communication, 2020	SAMN13640740	https://www.ncbi.nlm.nih.gov/biosample/13640740	Yes
S174	XJM90	Landrace	CHN	5.08	Guo et al., Nature Communication, 2020	SAMN13640741	https://www.ncbi.nlm.nih.gov/biosample/13640741	Yes
S175	YN098	Landrace	CHN	6.86	Guo et al., Nature Communication, 2020	SAMN13640742	https://www.ncbi.nlm.nih.gov/biosample/13640742	Yes
S176	YN109	Landrace	CHN	5.96	Guo et al., Nature Communication, 2020	SAMN13640743	https://www.ncbi.nlm.nih.gov/biosample/13640743	Yes
S177	YN156	Landrace	CHN	5.79	Guo et al., Nature Communication, 2020	SAMN13640744	https://www.ncbi.nlm.nih.gov/biosample/13640744	Yes
S178	YN241	Landrace	CHN	7.3	Guo et al., Nature Communication, 2020	SAMN13640745	https://www.ncbi.nlm.nih.gov/biosample/13640745	Yes
S179	YN411	Landrace	CHN	6.09	Guo et al., Nature Communication, 2020	SAMN13640746	https://www.ncbi.nlm.nih.gov/biosample/13640746	Yes
S180	DingXingZhai	Landrace	CHN	6.92	Guo et al., Nature Communication, 2020	SAMN13640747	https://www.ncbi.nlm.nih.gov/biosample/13640747	Yes
S181	BaiHuoMai	Landrace	CHN	6.41	Guo et al., Nature Communication, 2020	SAMN13640748	https://www.ncbi.nlm.nih.gov/biosample/13640748	Yes
S182	ChunXiaoMai	Landrace	CHN	5.65	Guo et al., Nature Communication, 2020	SAMN13640749	https://www.ncbi.nlm.nih.gov/biosample/13640749	Yes
S183	MaZhaMai	Landrace	CHN	6.94	Guo et al., Nature Communication, 2020	SAMN13640750	https://www.ncbi.nlm.nih.gov/biosample/13640750	Yes
S184	XiaoSanYueH	Landrace	CHN	7.03	Guo et al., Nature Communication, 2020	SAMN13640751	https://www.ncbi.nlm.nih.gov/biosample/13640751	Yes
S185	XiShanBianSui	Landrace	CHN	6.27	Guo et al., Nature Communication, 2020	SAMN13640752	https://www.ncbi.nlm.nih.gov/biosample/13640752	Yes
S186	BaiBianSui	Landrace	CHN	4.6	Guo et al., Nature Communication, 2020	SAMN13640753	https://www.ncbi.nlm.nih.gov/biosample/13640753	Yes
S187	DaLiBanMang	Landrace	CHN	6.53	Guo et al., Nature Communication, 2020	SAMN13640754	https://www.ncbi.nlm.nih.gov/biosample/13640754	Yes
S188	LaoLaiXia	Landrace	CHN	6.18	Guo et al., Nature Communication, 2020	SAMN13640755	https://www.ncbi.nlm.nih.gov/biosample/13640755	Yes
S240	LanHuaMai	Landrace	CHN	6.85	Guo et al., Nature Communication, 2020	SAMN13640791	https://www.ncbi.nlm.nih.gov/biosample/13640791	Yes
S241	GeJiaXiang	Landrace	CHN	6.49	Guo et al., Nature Communication, 2020	SAMN13640792	https://www.ncbi.nlm.nih.gov/biosample/13640792	Yes
S243	ZhaHong	Landrace	CHN	6.28	Guo et al., Nature Communication, 2020	SAMN13640794	https://www.ncbi.nlm.nih.gov/biosample/13640794	Yes
S244	MoTuo	Landrace	CHN	6.43	Guo et al., Nature Communication, 2020	SAMN13640795	https://www.ncbi.nlm.nih.gov/biosample/13640795	Yes
S245	BianBaChunMai6	Landrace	CHN	6.32	Guo et al., Nature Communication, 2020	SAMN13640796	https://www.ncbi.nlm.nih.gov/biosample/13640796	Yes
S246	BaiMangXiaoMai	Landrace	CHN	5.98	Guo et al., Nature Communication, 2020	SAMN13640797	https://www.ncbi.nlm.nih.gov/biosample/13640797	Yes
S247	WuJiangZhuo	Landrace	CHN	6.72	Guo et al., Nature Communication, 2020	SAMN13640798	https://www.ncbi.nlm.nih.gov/biosample/13640798	Yes
S248	MoZongZhuoGa	Landrace	CHN	7.09	Guo et al., Nature Communication, 2020	SAMN13640799	https://www.ncbi.nlm.nih.gov/biosample/13640799	Yes
S249	KangDing1	Landrace	CHN	6.8	Guo et al., Nature Communication, 2020	SAMN13640800	https://www.ncbi.nlm.nih.gov/biosample/13640800	Yes
S250	YiZhiMai	Landrace	CHN	5.9	Guo et al., Nature Communication, 2020	SAMN13640801	https://www.ncbi.nlm.nih.gov/biosample/13640801	Yes
S251	HuoLiYan	Landrace	CHN	5	Guo et al., Nature Communication, 2020	SAMN13640802	https://www.ncbi.nlm.nih.gov/biosample/13640802	Yes
S253	HongDongMai	Landrace	CHN	6.9	Guo et al., Nature Communication, 2020	SAMN13640804	https://www.ncbi.nlm.nih.gov/biosample/13640804	Yes
S254	HongJinBaoYin	Landrace	CHN	5.58	Guo et al., Nature Communication, 2020	SAMN13640805	https://www.ncbi.nlm.nih.gov/biosample/13640805	Yes
S122	Armenia1	Landrace	USA	5.32	Guo et al., Nature Communication, 2020	SAMN13640691	https://www.ncbi.nlm.nih.gov/biosample/13640691	Yes
S123	Turkey96	Landrace	TUR	4.55	Guo et al., Nature Communication, 2020	SAMN13640692	https://www.ncbi.nlm.nih.gov/biosample/13640692	Yes
S125	Ethiopia3	Landrace	ETH	6.22	Guo et al., Nature Communication, 2020	SAMN13640694	https://www.ncbi.nlm.nih.gov/biosample/13640694	Yes
S126	Tajikistan1	Landrace	TJK	5.74	Guo et al., Nature Communication, 2020	SAMN13640695	https://www.ncbi.nlm.nih.gov/biosample/13640695	Yes
S127	Tajikistan4	Landrace	TJK	4.82	Guo et al., Nature Communication, 2020	SAMN13640696	https://www.ncbi.nlm.nih.gov/biosample/13640696	Yes
S128	Georgia7	Landrace	GEO	5.76	Guo et al., Nature Communication, 2020	SAMN13640697	https://www.ncbi.nlm.nih.gov/biosample/13640697	Yes
S129	Georgia9	Landrace	GEO	5.6	Guo et al., Nature Communication, 2020	SAMN13640698	https://www.ncbi.nlm.nih.gov/biosample/13640698	Yes
S130	Russian5	Landrace	RUS	7.16	Guo et al., Nature Communication, 2020	SAMN13640699	https://www.ncbi.nlm.nih.gov/biosample/13640699	Yes
S131	Turkey56	Landrace	TUR	5.31	Guo et al., Nature Communication, 2020	SAMN13640700	https://www.ncbi.nlm.nih.gov/biosample/13640700	Yes
S132	Palestinian4	Landrace	PSE	5.93	Guo et al., Nature Communication, 2020	SAMN13640701	https://www.ncbi.nlm.nih.gov/biosample/13640701	Yes
S133	Turkmenistan5	Landrace	TKM	6	Guo et al., Nature Communication, 2020	SAMN13640702	https://www.ncbi.nlm.nih.gov/biosample/13640702	Yes
S134	Azerbaijan3	Landrace	AZE	6.09	Guo et al., Nature Communication, 2020	SAMN13640703	https://www.ncbi.nlm.nih.gov/biosample/13640703	Yes
S6	YNTieKe6	Landrace	CHN	8.17	Guo et al., Nature Communication, 2020	SAMN13640587	https://www.ncbi.nlm.nih.gov/biosample/13640587	Yes
S56	YNTieKe2	Landrace	CHN	5.92	Guo et al., Nature Communication, 2020	SAMN13640634	https://www.ncbi.nlm.nih.gov/biosample/13640634	Yes
S57	YNTieKe19	Landrace	CHN	5.21	Guo et al., Nature Communication, 2020	SAMN13640635	https://www.ncbi.nlm.nih.gov/biosample/13640635	Yes
S58	YNTieKe31	Landrace	CHN	4.97	Guo et al., Nature Communication, 2020	SAMN13640636	https://www.ncbi.nlm.nih.gov/biosample/13640636	Yes
S59	YNTieKe32	Landrace	CHN	5.67	Guo et al., Nature Communication, 2020	SAMN13640637	https://www.ncbi.nlm.nih.gov/biosample/13640637	Yes
S203	Turkey49	Landrace	TUR	5.46	Guo et al., Nature Communication, 2020	SAMN13640756	https://www.ncbi.nlm.nih.gov/biosample/13640756	Yes
S204	Jordan47	Landrace	JOR	5.63	Guo et al., Nature Communication, 2020	SAMN13640757	https://www.ncbi.nlm.nih.gov/biosample/13640757	Yes
S206	FHZNepal6	Landrace	NPL	6.75	Guo et al., Nature Communication, 2020	SAMN13640759	https://www.ncbi.nlm.nih.gov/biosample/13640759	Yes
S207	FHZNepal7	Landrace	NPL	6.47	Guo et al., Nature Communication, 2020	SAMN13640760	https://www.ncbi.nlm.nih.gov/biosample/13640760	Yes
S208	FHZIndia	Landrace	ITA	5.63	Guo et al., Nature Communication, 2020	SAMN13640761	https://www.ncbi.nlm.nih.gov/biosample/13640761	Yes
SRR10766503	Fumai	Landrace	CHN	5.33	Hao et al., Molecular Plant, 2020	SAMN13671557	https://www.ncbi.nlm.nih.gov/biosample/13671557	Yes
SRR10766504	Wangshuibai	Landrace	CHN	5.28	Hao et al., Molecular Plant, 2020	SAMN13671556	https://www.ncbi.nlm.nih.gov/biosample/13671556	Yes
SRR10766522	Chengduguangtou	Landrace	CHN	5.61	Hao et al., Molecular Plant, 2020	SAMN13671540	https://www.ncbi.nlm.nih.gov/biosample/13671540	Yes
SRR10766530	Jiangdongmen	Landrace	CHN	5.62	Hao et al., Molecular Plant, 2020	SAMN13671532	https://www.ncbi.nlm.nih.gov/biosample/13671532	Yes
SRR10766604	Zhushimai	Landrace	CHN	5.63	Hao et al., Molecular Plant, 2020	SAMN13671595	https://www.ncbi.nlm.nih.gov/biosample/13671595	Yes
SRR10766605	Baihuamai	Landrace	CHN	5.71	Hao et al., Molecular Plant, 2020	SAMN13671594	https://www.ncbi.nlm.nih.gov/biosample/13671594	Yes
SRR10766606	Baimazha	Landrace	CHN	5.64	Hao et al., Molecular Plant, 2020	SAMN13671593	https://www.ncbi.nlm.nih.gov/biosample/13671593	Yes
SRR10766608	Galaohan	Landrace	CHN	5.61	Hao et al., Molecular Plant, 2020	SAMN13671591	https://www.ncbi.nlm.nih.gov/biosample/13671591	Yes
SRR10766611	Sanyuehuang	Landrace	CHN	5.6	Hao et al., Molecular Plant, 2020	SAMN13671589	https://www.ncbi.nlm.nih.gov/biosample/13671589	Yes
SRR10766612	Paozimai	Landrace	CHN	5.62	Hao et al., Molecular Plant, 2020	SAMN13671588	https://www.ncbi.nlm.nih.gov/biosample/13671588	Yes
SRR10766613	Zaoxiaomai	Landrace	CHN	5.74	Hao et al., Molecular Plant, 2020	SAMN13671587	https://www.ncbi.nlm.nih.gov/biosample/13671587	Yes
SRR10766614	Chanbuzhi	Landrace	CHN	5.86	Hao et al., Molecular Plant, 2020	SAMN13671586	https://www.ncbi.nlm.nih.gov/biosample/13671586	Yes
SRR10766615	Guangtoubaishenmai	Landrace	CHN	5.74	Hao et al., Molecular Plant, 2020	SAMN13671585	https://www.ncbi.nlm.nih.gov/biosample/13671585	Yes
SRR10766616	Hezhoudamai	Landrace	CHN	5.66	Hao et al., Molecular Plant, 2020	SAMN13671584	https://www.ncbi.nlm.nih.gov/biosample/13671584	Yes
SRR10766617	Youzitou	Landrace	CHN	5.72	Hao et al., Molecular Plant, 2020	SAMN13671583	https://www.ncbi.nlm.nih.gov/biosample/13671583	Yes
SRR10766618	Baishanmai	Landrace	CHN	5.66	Hao et al., Molecular Plant, 2020	SAMN13671582	https://www.ncbi.nlm.nih.gov/biosample/13671582	Yes
SRR12640294	PI_583718	Landrace	CAN	2.3	Zhou et al.,Nature Genetics,2020	SAMN16131937	https://www.ncbi.nlm.nih.gov/biosample/16131937	Yes
SRR12640293	PI_481712	Landrace	BTN	3.98	Zhou et al.,Nature Genetics,2020	SAMN16131938	https://www.ncbi.nlm.nih.gov/biosample/16131938	Yes
SRR12640292	PI_345409	Landrace	BIH	3.45	Zhou et al.,Nature Genetics,2020	SAMN16131939	https://www.ncbi.nlm.nih.gov/biosample/16131939	Yes
Zang1817	Zang1817	Xzbys	CHN	19.93	Guo et al., Nature Communication, 2020	SAMN13567722	https://www.ncbi.nlm.nih.gov/biosample/13567722	Yes
SRR12640398	PI_52227	Landrace	SDN	2.88	Zhou et al.,Nature Genetics,2020	SAMN16131941	https://www.ncbi.nlm.nih.gov/biosample/16131941	Yes
SRR7164572	PI_278249	Landrace	SDN	9.28	Zhou et al.,Nature Genetics,2020	SAMN08944675	https://www.ncbi.nlm.nih.gov/biosample/8944675	Yes
SRR7164575	12677	Landrace	Unknown	9.29	Zhou et al.,Nature Genetics,2020	SAMN08944666	https://www.ncbi.nlm.nih.gov/biosample/8944666	Yes
SRR7164576	PI_351046	Landrace	AUT	5.55	Zhou et al.,Nature Genetics,2020	SAMN08944669	https://www.ncbi.nlm.nih.gov/biosample/8944669	Yes
SRR7164577	429	Landrace	AFG	2.09	Zhou et al.,Nature Genetics,2020	SAMN08944668	https://www.ncbi.nlm.nih.gov/biosample/8944668	Yes
SRR7164578	PI_153785	Landrace	BRA	9.15	Zhou et al.,Nature Genetics,2020	SAMN08944671	https://www.ncbi.nlm.nih.gov/biosample/8944671	Yes
SRR7164579	PI_184157	Landrace	BIH	5.24	Zhou et al.,Nature Genetics,2020	SAMN08944670	https://www.ncbi.nlm.nih.gov/biosample/8944670	Yes
SRR7164582	Hongtuzi	Landrace	CHN	5.35	Zhou et al.,Nature Genetics,2020	SAMN08944614	https://www.ncbi.nlm.nih.gov/biosample/8944614	Yes
SRR7164584	Dayuhua	Landrace	CHN	9.57	Zhou et al.,Nature Genetics,2020	SAMN08944610	https://www.ncbi.nlm.nih.gov/biosample/8944610	Yes
SRR7164588	Baiyoumai	Landrace	CHN	8.13	Zhou et al.,Nature Genetics,2020	SAMN08944606	https://www.ncbi.nlm.nih.gov/biosample/8944606	Yes
SRR7164589	Chushanbao	Landrace	CHN	8.92	Zhou et al.,Nature Genetics,2020	SAMN08944607	https://www.ncbi.nlm.nih.gov/biosample/8944607	Yes
SRR7164591	Dianxihongkeyangmai	Landrace	CHN	5.39	Zhou et al.,Nature Genetics,2020	SAMN08944609	https://www.ncbi.nlm.nih.gov/biosample/8944609	Yes
SRR7164592	Kirmizi_Yazlik	Landrace	Unknown	5.28	Zhou et al.,Nature Genetics,2020	SAMN08944715	https://www.ncbi.nlm.nih.gov/biosample/8944715	Yes
SRR7164594	Aleppo_32	Landrace	SYR	2.8	Zhou et al.,Nature Genetics,2020	SAMN08944713	https://www.ncbi.nlm.nih.gov/biosample/8944713	Yes
SRR7164597	PI_184168	Landrace	SRB	3.11	Zhou et al.,Nature Genetics,2020	SAMN08944710	https://www.ncbi.nlm.nih.gov/biosample/8944710	Yes
SRR7164598	CItr_11478	Landrace	Soviet Union	5.33	Zhou et al.,Nature Genetics,2020	SAMN08944709	https://www.ncbi.nlm.nih.gov/biosample/8944709	Yes
SRR7164599	CItr_2608	Landrace	ROU	5.57	Zhou et al.,Nature Genetics,2020	SAMN08944708	https://www.ncbi.nlm.nih.gov/biosample/8944708	Yes
SRR7164600	PI_192808	Landrace	PRT	5.46	Zhou et al.,Nature Genetics,2020	SAMN08944707	https://www.ncbi.nlm.nih.gov/biosample/8944707	Yes
SRR7164601	Type No.23	Landrace	PAK	5.67	Zhou et al.,Nature Genetics,2020	SAMN08944706	https://www.ncbi.nlm.nih.gov/biosample/8944706	Yes
SRR7164602	PI_272374	Landrace	PAK	5.67	Zhou et al.,Nature Genetics,2020	SAMN08944684	https://www.ncbi.nlm.nih.gov/biosample/8944684	Yes
SRR7164603	139	Landrace	PAK	5.61	Zhou et al.,Nature Genetics,2020	SAMN08944685	https://www.ncbi.nlm.nih.gov/biosample/8944685	Yes
SRR7164606	PI_58075	Landrace	PRT	5.14	Zhou et al.,Nature Genetics,2020	SAMN08944676	https://www.ncbi.nlm.nih.gov/biosample/8944676	Yes
SRR7164607	CItr_9358	Landrace	FIN	5.41	Zhou et al.,Nature Genetics,2020	SAMN08944677	https://www.ncbi.nlm.nih.gov/biosample/8944677	Yes
SRR7164608	PI_43250	Landrace	GRC	5.31	Zhou et al.,Nature Genetics,2020	SAMN08944682	https://www.ncbi.nlm.nih.gov/biosample/8944682	Yes
SRR7164609	PI_264961	Landrace	HRV	5.51	Zhou et al.,Nature Genetics,2020	SAMN08944683	https://www.ncbi.nlm.nih.gov/biosample/8944683	Yes
SRR7164610	PI_57157	Landrace	GEO	5.48	Zhou et al.,Nature Genetics,2020	SAMN08944680	https://www.ncbi.nlm.nih.gov/biosample/8944680	Yes
SRR7164612	Krata	Landrace	Unknown	5.69	Zhou et al.,Nature Genetics,2020	SAMN08944693	https://www.ncbi.nlm.nih.gov/biosample/8944693	Yes
SRR7164613	Homara	Landrace	IRQ	5.53	Zhou et al.,Nature Genetics,2020	SAMN08944692	https://www.ncbi.nlm.nih.gov/biosample/8944692	Yes
SRR7164622	PI_65564	Landrace	ITA	5.35	Zhou et al.,Nature Genetics,2020	SAMN08944696	https://www.ncbi.nlm.nih.gov/biosample/8944696	Yes
SRR7164623	PI_157949	Landrace	ITA	5.52	Zhou et al.,Nature Genetics,2020	SAMN08944697	https://www.ncbi.nlm.nih.gov/biosample/8944697	Yes
SRR7164625	K2003-65	Landrace	KAZ	5.58	Zhou et al.,Nature Genetics,2020	SAMN08944699	https://www.ncbi.nlm.nih.gov/biosample/8944699	Yes
SRR7164627	PI_345238	Landrace	MKD	5.34	Zhou et al.,Nature Genetics,2020	SAMN08944701	https://www.ncbi.nlm.nih.gov/biosample/8944701	Yes
SRR7164629	PI_51688	Landrace	MKD	5.69	Zhou et al.,Nature Genetics,2020	SAMN08944703	https://www.ncbi.nlm.nih.gov/biosample/8944703	Yes
SRR7164630	Type No.7	Landrace	PAK	5.53	Zhou et al.,Nature Genetics,2020	SAMN08944704	https://www.ncbi.nlm.nih.gov/biosample/8944704	Yes
SRR7164631	Type No.16	Landrace	PAK	5.64	Zhou et al.,Nature Genetics,2020	SAMN08944705	https://www.ncbi.nlm.nih.gov/biosample/8944705	Yes
SRR7164632	Liyuanmai	Landrace	PAK	4.77	Zhou et al.,Nature Genetics,2020	SAMN08944624	https://www.ncbi.nlm.nih.gov/biosample/8944624	Yes
SRR7164633	Xiaohongpi	Landrace	CHN	4.25	Zhou et al.,Nature Genetics,2020	SAMN08944625	https://www.ncbi.nlm.nih.gov/biosample/8944625	Yes
SRR7164639	Shuilizhan	Landrace	CHN	5.24	Zhou et al.,Nature Genetics,2020	SAMN08944621	https://www.ncbi.nlm.nih.gov/biosample/8944621	Yes
SRR7164641	Tumangmai	Landrace	CHN	3.03	Zhou et al.,Nature Genetics,2020	SAMN08944623	https://www.ncbi.nlm.nih.gov/biosample/8944623	Yes
SRR7164643	Zipi	Landrace	CHN	5.74	Zhou et al.,Nature Genetics,2020	SAMN08944630	https://www.ncbi.nlm.nih.gov/biosample/8944630	Yes
SRR7164648	Zijiuhong	Landrace	CHN	5.1	Zhou et al.,Nature Genetics,2020	SAMN08944629	https://www.ncbi.nlm.nih.gov/biosample/8944629	Yes
SRR7164653	Louguding	Landrace	CHN	4.41	Zhou et al.,Nature Genetics,2020	SAMN08944643	https://www.ncbi.nlm.nih.gov/biosample/8944643	Yes
SRR7164655	Hongmangmai	Landrace	CHN	5.13	Zhou et al.,Nature Genetics,2020	SAMN08944641	https://www.ncbi.nlm.nih.gov/biosample/8944641	Yes
SRR7164657	Jiangmai	Landrace	CHN	4.57	Zhou et al.,Nature Genetics,2020	SAMN08944639	https://www.ncbi.nlm.nih.gov/biosample/8944639	Yes
SRR7164661	Qiangchangmai	Landrace	CHN	4.93	Zhou et al.,Nature Genetics,2020	SAMN08944645	https://www.ncbi.nlm.nih.gov/biosample/8944645	Yes
SRR7164662	Kandihari	Landrace	TUR	5.6	Zhou et al.,Nature Genetics,2020	SAMN08944716	https://www.ncbi.nlm.nih.gov/biosample/8944716	Yes
SRR7164664	79TK112-1067B	Landrace	TUR	5.53	Zhou et al.,Nature Genetics,2020	SAMN08944718	https://www.ncbi.nlm.nih.gov/biosample/8944718	Yes
SRR7164665	PI_41021	Landrace	UKR	5.48	Zhou et al.,Nature Genetics,2020	SAMN08944719	https://www.ncbi.nlm.nih.gov/biosample/8944719	Yes
SRR7164666	PI_94468	Landrace	UKR	5.73	Zhou et al.,Nature Genetics,2020	SAMN08944720	https://www.ncbi.nlm.nih.gov/biosample/8944720	Yes
SRR7164667	PI_43344	Landrace	URY	5.55	Zhou et al.,Nature Genetics,2020	SAMN08944721	https://www.ncbi.nlm.nih.gov/biosample/8944721	Yes
SRR7164668	PI_43364	Landrace	URY	5.55	Zhou et al.,Nature Genetics,2020	SAMN08944722	https://www.ncbi.nlm.nih.gov/biosample/8944722	Yes
SRR7164671	212	Landrace	UZB	5.64	Zhou et al.,Nature Genetics,2020	SAMN08944725	https://www.ncbi.nlm.nih.gov/biosample/8944725	Yes
SRR7164672	Huomai	Landrace	CHN	5.42	Zhou et al.,Nature Genetics,2020	SAMN08944649	https://www.ncbi.nlm.nih.gov/biosample/8944649	Yes
SRR7164673	Dakoumai	Landrace	CHN	5.12	Zhou et al.,Nature Genetics,2020	SAMN08944648	https://www.ncbi.nlm.nih.gov/biosample/8944648	Yes
SRR7164674	Baiqiumai	Landrace	CHN	5.17	Zhou et al.,Nature Genetics,2020	SAMN08944647	https://www.ncbi.nlm.nih.gov/biosample/8944647	Yes
SRR7164675	Youzimai	Landrace	CHN	4.86	Zhou et al.,Nature Genetics,2020	SAMN08944646	https://www.ncbi.nlm.nih.gov/biosample/8944646	Yes
SRR7164676	Liuzhutou	Landrace	CHN	5.34	Zhou et al.,Nature Genetics,2020	SAMN08944653	https://www.ncbi.nlm.nih.gov/biosample/8944653	Yes
SRR7164677	Laotutou	Landrace	CHN	5.27	Zhou et al.,Nature Genetics,2020	SAMN08944652	https://www.ncbi.nlm.nih.gov/biosample/8944652	Yes
SRR7164680	Tongjiabaxiaomai	Landrace	CHN	5.02	Zhou et al.,Nature Genetics,2020	SAMN08944655	https://www.ncbi.nlm.nih.gov/biosample/8944655	Yes
SRR7164682	Xiaofoshou	Landrace	CHN	5.6	Zhou et al.,Nature Genetics,2020	SAMN08944664	https://www.ncbi.nlm.nih.gov/biosample/8944664	Yes
SRR7164683	Zaowutian	Landrace	CHN	5.4	Zhou et al.,Nature Genetics,2020	SAMN08944665	https://www.ncbi.nlm.nih.gov/biosample/8944665	Yes
SRR7164684	Dahongmai	Landrace	CHN	5.29	Zhou et al.,Nature Genetics,2020	SAMN08944660	https://www.ncbi.nlm.nih.gov/biosample/8944660	Yes
SRR7164686	Mangxiaomai	Landrace	CHN	5.63	Zhou et al.,Nature Genetics,2020	SAMN08944662	https://www.ncbi.nlm.nih.gov/biosample/8944662	Yes
SRR7256757	Huoliaomai	Landrace	CHN	2.26	Zhou et al.,Nature Genetics,2020	SAMN08944612	https://www.ncbi.nlm.nih.gov/biosample/8944612	Yes
CS	Chinese_Spring	Landrace	CHN	23.65	Cheng et al., Genome Biology, 2019	SAMN0862367	https://www.ncbi.nlm.nih.gov/biosample/SAMN08623675	Yes
S1	ZuoGong1203	Xzbys	CHN	8.17	Guo et al., Nature Communication, 2020	SAMN13640582	https://www.ncbi.nlm.nih.gov/biosample/13640582	Yes
S2	LangXian1274	Xzbys	CHN	8.51	Guo et al., Nature Communication, 2020	SAMN13640583	https://www.ncbi.nlm.nih.gov/biosample/13640583	Yes
S3	JiTang1387	Xzbys	CHN	8.42	Guo et al., Nature Communication, 2020	SAMN13640584	https://www.ncbi.nlm.nih.gov/biosample/13640584	Yes
S16	ZuoGongSuiSui1	Xzbys	CHN	6.18	Guo et al., Nature Communication, 2020	SAMN13640597	https://www.ncbi.nlm.nih.gov/biosample/13640597	Yes
S17	JiaChaSuiSui8	Xzbys	CHN	5.53	Guo et al., Nature Communication, 2020	SAMN13640598	https://www.ncbi.nlm.nih.gov/biosample/13640598	Yes
S18	JiaChaSuiSui27	Xzbys	CHN	5.31	Guo et al., Nature Communication, 2020	SAMN13640599	https://www.ncbi.nlm.nih.gov/biosample/13640599	Yes
S19	JiaChaSuiSui32	Xzbys	CHN	4.97	Guo et al., Nature Communication, 2020	SAMN13640600	https://www.ncbi.nlm.nih.gov/biosample/13640600	Yes
S20	JiaChaSuiSui33	Xzbys	CHN	5.59	Guo et al., Nature Communication, 2020	SAMN13640601	https://www.ncbi.nlm.nih.gov/biosample/13640601	Yes
S21	JiaChaSuiSui34	Xzbys	CHN	4.64	Guo et al., Nature Communication, 2020	SAMN13640602	https://www.ncbi.nlm.nih.gov/biosample/13640602	Yes
S22	LangXianSuiSui9	Xzbys	CHN	4.86	Guo et al., Nature Communication, 2020	SAMN13640603	https://www.ncbi.nlm.nih.gov/biosample/13640603	Yes
S23	LangXianSuiSui15	Xzbys	CHN	5.84	Guo et al., Nature Communication, 2020	SAMN13640604	https://www.ncbi.nlm.nih.gov/biosample/13640604	Yes
S24	LangXianSuiSui17	Xzbys	CHN	6.07	Guo et al., Nature Communication, 2020	SAMN13640605	https://www.ncbi.nlm.nih.gov/biosample/13640605	Yes
S25	LongZiSuiSui10	Xzbys	CHN	4.48	Guo et al., Nature Communication, 2020	SAMN13640606	https://www.ncbi.nlm.nih.gov/biosample/13640606	Yes
S26	LongZiSuiSui11	Xzbys	CHN	5.36	Guo et al., Nature Communication, 2020	SAMN13640607	https://www.ncbi.nlm.nih.gov/biosample/13640607	Yes
S27	LongZiSuiSui17	Xzbys	CHN	5.39	Guo et al., Nature Communication, 2020	SAMN13640608	https://www.ncbi.nlm.nih.gov/biosample/13640608	Yes
S28	LongZiSuiSui23	Xzbys	CHN	5.53	Guo et al., Nature Communication, 2020	SAMN13640609	https://www.ncbi.nlm.nih.gov/biosample/13640609	Yes
S30	ChaYaZheDa14	Xzbys	CHN	7.27	Guo et al., Nature Communication, 2020	SAMN13640611	https://www.ncbi.nlm.nih.gov/biosample/13640611	Yes
S31	ChaYaZheDa18	Xzbys	CHN	6.41	Guo et al., Nature Communication, 2020	SAMN13640612	https://www.ncbi.nlm.nih.gov/biosample/13640612	Yes
S32	ChaYaZheDa19	Xzbys	CHN	5.32	Guo et al., Nature Communication, 2020	SAMN13640613	https://www.ncbi.nlm.nih.gov/biosample/13640613	Yes
S33	ChaYaZheDa32	Xzbys	CHN	6.04	Guo et al., Nature Communication, 2020	SAMN13640614	https://www.ncbi.nlm.nih.gov/biosample/13640614	Yes
S34	JiaChaZheDa9	Xzbys	CHN	5.59	Guo et al., Nature Communication, 2020	SAMN13640615	https://www.ncbi.nlm.nih.gov/biosample/13640615	Yes
S35	JiaChaZheDa55	Xzbys	CHN	4.89	Guo et al., Nature Communication, 2020	SAMN13640616	https://www.ncbi.nlm.nih.gov/biosample/13640616	Yes
S36	JiaChaZheDa63	Xzbys	CHN	6.73	Guo et al., Nature Communication, 2020	SAMN13640617	https://www.ncbi.nlm.nih.gov/biosample/13640617	Yes
S37	LangXianZheDa3	Xzbys	CHN	5.45	Guo et al., Nature Communication, 2020	SAMN13640618	https://www.ncbi.nlm.nih.gov/biosample/13640618	Yes
S38	LangXianZheDa4	Xzbys	CHN	5.57	Guo et al., Nature Communication, 2020	SAMN13640619	https://www.ncbi.nlm.nih.gov/biosample/13640619	Yes
S39	LangXianZheDa20	Xzbys	CHN	4.94	Guo et al., Nature Communication, 2020	SAMN13640620	https://www.ncbi.nlm.nih.gov/biosample/13640620	Yes
S40	LangXianZheDa35	Xzbys	CHN	6.16	Guo et al., Nature Communication, 2020	SAMN13640621	https://www.ncbi.nlm.nih.gov/biosample/13640621	Yes
S41	LongZiZheDa4	Xzbys	CHN	5.12	Guo et al., Nature Communication, 2020	SAMN13640622	https://www.ncbi.nlm.nih.gov/biosample/13640622	Yes
S43	LongZiZheDa19	Xzbys	CHN	6	Guo et al., Nature Communication, 2020	SAMN13640624	https://www.ncbi.nlm.nih.gov/biosample/13640624	Yes
S44	LongZiZheDa27	Xzbys	CHN	7.19	Guo et al., Nature Communication, 2020	SAMN13640625	https://www.ncbi.nlm.nih.gov/biosample/13640625	Yes
S45	SangRiZheDa21	Xzbys	CHN	5.89	Guo et al., Nature Communication, 2020	SAMN13640626	https://www.ncbi.nlm.nih.gov/biosample/13640626	Yes
S144	LangXianSuiSui18	Xzbys	CHN	5.74	Guo et al., Nature Communication, 2020	SAMN13640711	https://www.ncbi.nlm.nih.gov/biosample/13640711	Yes
S145	ChaYaZheDa49	Xzbys	CHN	4.64	Guo et al., Nature Communication, 2020	SAMN13640712	https://www.ncbi.nlm.nih.gov/biosample/13640712	Yes
S146	JiaChaZheDa28	Xzbys	CHN	5.07	Guo et al., Nature Communication, 2020	SAMN13640713	https://www.ncbi.nlm.nih.gov/biosample/13640713	Yes
S147	JiaChaZheDa37	Xzbys	CHN	6.34	Guo et al., Nature Communication, 2020	SAMN13640714	https://www.ncbi.nlm.nih.gov/biosample/13640714	Yes
S148	JiaChaZheDa39	Xzbys	CHN	6.98	Guo et al., Nature Communication, 2020	SAMN13640715	https://www.ncbi.nlm.nih.gov/biosample/13640715	Yes
S149	LangXianZheDa5	Xzbys	CHN	5.04	Guo et al., Nature Communication, 2020	SAMN13640716	https://www.ncbi.nlm.nih.gov/biosample/13640716	Yes
S150	LangXianZheDa6	Xzbys	CHN	6.38	Guo et al., Nature Communication, 2020	SAMN13640717	https://www.ncbi.nlm.nih.gov/biosample/13640717	Yes
S151	LangXianZheDa7	Xzbys	CHN	5.06	Guo et al., Nature Communication, 2020	SAMN13640718	https://www.ncbi.nlm.nih.gov/biosample/13640718	Yes
S152	LangXianZheDa16	Xzbys	CHN	5.15	Guo et al., Nature Communication, 2020	SAMN13640719	https://www.ncbi.nlm.nih.gov/biosample/13640719	Yes
S153	LangXianZheDa17	Xzbys	CHN	5.91	Guo et al., Nature Communication, 2020	SAMN13640720	https://www.ncbi.nlm.nih.gov/biosample/13640720	Yes
S154	LangXianZheDa25	Xzbys	CHN	5.44	Guo et al., Nature Communication, 2020	SAMN13640721	https://www.ncbi.nlm.nih.gov/biosample/13640721	Yes
S155	LongZiZheDa15	Xzbys	CHN	6.42	Guo et al., Nature Communication, 2020	SAMN13640722	https://www.ncbi.nlm.nih.gov/biosample/13640722	Yes
S156	LongZiZheDa22	Xzbys	CHN	5.32	Guo et al., Nature Communication, 2020	SAMN13640723	https://www.ncbi.nlm.nih.gov/biosample/13640723	Yes
S157	LongZiZheDa23	Xzbys	CHN	6.85	Guo et al., Nature Communication, 2020	SAMN13640724	https://www.ncbi.nlm.nih.gov/biosample/13640724	Yes
S158	LongZiZheDa26	Xzbys	CHN	4.98	Guo et al., Nature Communication, 2020	SAMN13640725	https://www.ncbi.nlm.nih.gov/biosample/13640725	Yes
S159	LongZiZheDa28	Xzbys	CHN	6.05	Guo et al., Nature Communication, 2020	SAMN13640726	https://www.ncbi.nlm.nih.gov/biosample/13640726	Yes
S160	LongZiZheDa29	Xzbys	CHN	5.18	Guo et al., Nature Communication, 2020	SAMN13640727	https://www.ncbi.nlm.nih.gov/biosample/13640727	Yes
S161	LongZiZheDa32	Xzbys	CHN	6.18	Guo et al., Nature Communication, 2020	SAMN13640728	https://www.ncbi.nlm.nih.gov/biosample/13640728	Yes
S162	LongZiZheDa34	Xzbys	CHN	5.41	Guo et al., Nature Communication, 2020	SAMN13640729	https://www.ncbi.nlm.nih.gov/biosample/13640729	Yes
S163	LongZiZheDa48	Xzbys	CHN	6.92	Guo et al., Nature Communication, 2020	SAMN13640730	https://www.ncbi.nlm.nih.gov/biosample/13640730	Yes
S164	LongZiZheDa57	Xzbys	CHN	5.25	Guo et al., Nature Communication, 2020	SAMN13640731	https://www.ncbi.nlm.nih.gov/biosample/13640731	Yes
S165	LongZiZheDa62	Xzbys	CHN	4.89	Guo et al., Nature Communication, 2020	SAMN13640732	https://www.ncbi.nlm.nih.gov/biosample/13640732	Yes
S166	SangRiZheDa3	Xzbys	CHN	6.48	Guo et al., Nature Communication, 2020	SAMN13640733	https://www.ncbi.nlm.nih.gov/biosample/13640733	Yes
S167	SangRiZheDa4	Xzbys	CHN	6.05	Guo et al., Nature Communication, 2020	SAMN13640734	https://www.ncbi.nlm.nih.gov/biosample/13640734	Yes
S168	SangRiZheDa6	Xzbys	CHN	4.83	Guo et al., Nature Communication, 2020	SAMN13640735	https://www.ncbi.nlm.nih.gov/biosample/13640735	Yes
S169	SangRiZheDa7	Xzbys	CHN	6.12	Guo et al., Nature Communication, 2020	SAMN13640736	https://www.ncbi.nlm.nih.gov/biosample/13640736	Yes
S255	ChaYuSuiSui2	Xzbys	CHN	6.44	Guo et al., Nature Communication, 2020	SAMN13640806	https://www.ncbi.nlm.nih.gov/biosample/13640806	Yes
S256	ChaYuSuiSui3	Xzbys	CHN	5.16	Guo et al., Nature Communication, 2020	SAMN13640807	https://www.ncbi.nlm.nih.gov/biosample/13640807	Yes
S257	ChaYuSuiSui5	Xzbys	CHN	6.18	Guo et al., Nature Communication, 2020	SAMN13640808	https://www.ncbi.nlm.nih.gov/biosample/13640808	Yes
S258	ChaYuZheDa1	Xzbys	CHN	6.29	Guo et al., Nature Communication, 2020	SAMN13640809	https://www.ncbi.nlm.nih.gov/biosample/13640809	Yes
S259	ChaYuZheDa5	Xzbys	CHN	6.92	Guo et al., Nature Communication, 2020	SAMN13640810	https://www.ncbi.nlm.nih.gov/biosample/13640810	Yes
S260	ChaYuZheDa6	Xzbys	CHN	6.23	Guo et al., Nature Communication, 2020	SAMN13640811	https://www.ncbi.nlm.nih.gov/biosample/13640811	Yes
S261	ChaYuZheDa8	Xzbys	CHN	6.42	Guo et al., Nature Communication, 2020	SAMN13640812	https://www.ncbi.nlm.nih.gov/biosample/13640812	Yes
S262	JiaChaZheDa61	Xzbys	CHN	6.46	Guo et al., Nature Communication, 2020	SAMN13640813	https://www.ncbi.nlm.nih.gov/biosample/13640813	Yes
S264	LangXianZheDa38	Xzbys	CHN	7.03	Guo et al., Nature Communication, 2020	SAMN13640814	https://www.ncbi.nlm.nih.gov/biosample/13640814	Yes
S265	LangXianZheDa47	Xzbys	CHN	5.59	Guo et al., Nature Communication, 2020	SAMN13640815	https://www.ncbi.nlm.nih.gov/biosample/13640815	Yes
S266	LongZiZheDa41	Xzbys	CHN	7.3	Guo et al., Nature Communication, 2020	SAMN13640816	https://www.ncbi.nlm.nih.gov/biosample/13640816	Yes
S267	LongZiZheDa42	Xzbys	CHN	6.6	Guo et al., Nature Communication, 2020	SAMN13640817	https://www.ncbi.nlm.nih.gov/biosample/13640817	Yes
S268	SangRiZheDa1	Xzbys	CHN	6.16	Guo et al., Nature Communication, 2020	SAMN13640818	https://www.ncbi.nlm.nih.gov/biosample/13640818	Yes
SRR12640310	XM1232	Xzbys	CHN	2.73	Zhou et al.,Nature Genetics,2020	SAMN16131923	https://www.ncbi.nlm.nih.gov/biosample/16131923	Yes
SRR12640309	XM1247	Xzbys	CHN	2.76	Zhou et al.,Nature Genetics,2020	SAMN16131924	https://www.ncbi.nlm.nih.gov/biosample/16131924	Yes
SRR12640308	XM1222	Xzbys	CHN	2.6	Zhou et al.,Nature Genetics,2020	SAMN16131925	https://www.ncbi.nlm.nih.gov/biosample/16131925	Yes
SRR12640305	XM1379	Xzbys	CHN	2.74	Zhou et al.,Nature Genetics,2020	SAMN16131927	https://www.ncbi.nlm.nih.gov/biosample/16131927	Yes
S7	SWEAltgold	Spelt	DEU	7.54	Guo et al., Nature Communication, 2020	SAMN13640588	https://www.ncbi.nlm.nih.gov/biosample/13640588	Yes
S8	DEU3418	Spelt	DEU	7.64	Guo et al., Nature Communication, 2020	SAMN13640589	https://www.ncbi.nlm.nih.gov/biosample/13640589	Yes
S9	SWEHubel	Spelt	DEU	7.57	Guo et al., Nature Communication, 2020	SAMN13640590	https://www.ncbi.nlm.nih.gov/biosample/13640590	Yes
S115	Baulander	Spelt	DEU	4.96	Guo et al., Nature Communication, 2020	SAMN13640684	https://www.ncbi.nlm.nih.gov/biosample/13640684	Yes
S116	Emilius	Spelt	DEU	5.63	Guo et al., Nature Communication, 2020	SAMN13640685	https://www.ncbi.nlm.nih.gov/biosample/13640685	Yes
S117	Holstenkorn	Spelt	DEU	5.04	Guo et al., Nature Communication, 2020	SAMN13640686	https://www.ncbi.nlm.nih.gov/biosample/13640686	Yes
S118	KippenWeisser	Spelt	DEU	5.93	Guo et al., Nature Communication, 2020	SAMN13640687	https://www.ncbi.nlm.nih.gov/biosample/13640687	Yes
S119	Lignee	Spelt	DEU	5.2	Guo et al., Nature Communication, 2020	SAMN13640688	https://www.ncbi.nlm.nih.gov/biosample/13640688	Yes
S120	Ostro	Spelt	DEU	6.21	Guo et al., Nature Communication, 2020	SAMN13640689	https://www.ncbi.nlm.nih.gov/biosample/13640689	Yes
S121	Zuzger	Spelt	DEU	5.8	Guo et al., Nature Communication, 2020	SAMN13640690	https://www.ncbi.nlm.nih.gov/biosample/13640690	Yes
SRR12640336	PI_591898	Spelt	CHE	2.98	Zhou et al.,Nature Genetics,2020	SAMN16131899	https://www.ncbi.nlm.nih.gov/biosample/16131899	Yes
SRR12640335	PI_347913	Spelt	CHE	2.63	Zhou et al.,Nature Genetics,2020	SAMN16131900	https://www.ncbi.nlm.nih.gov/biosample/16131900	Yes
SRR12640334	PI_347921	Spelt	CHE	2.41	Zhou et al.,Nature Genetics,2020	SAMN16131901	https://www.ncbi.nlm.nih.gov/biosample/16131901	Yes
SRR12640333	PI_348526	Spelt	ESP	2.47	Zhou et al.,Nature Genetics,2020	SAMN16131902	https://www.ncbi.nlm.nih.gov/biosample/16131902	Yes
SRR12640332	PI_355592	Spelt	CHE	2.9	Zhou et al.,Nature Genetics,2020	SAMN16131903	https://www.ncbi.nlm.nih.gov/biosample/16131903	Yes
SRR12640331	PI_306553	Spelt	ROU	3.33	Zhou et al.,Nature Genetics,2020	SAMN16131904	https://www.ncbi.nlm.nih.gov/biosample/16131904	Yes
SRR12640330	PI_348168	Spelt	DEU	2.67	Zhou et al.,Nature Genetics,2020	SAMN16131905	https://www.ncbi.nlm.nih.gov/biosample/16131905	Yes
SRR12640329	PI_168680	Spelt	USA	2.63	Zhou et al.,Nature Genetics,2020	SAMN16131906	https://www.ncbi.nlm.nih.gov/biosample/16131906	Yes
SRR12640327	PI_272576	Spelt	HUN	2.59	Zhou et al.,Nature Genetics,2020	SAMN16131907	https://www.ncbi.nlm.nih.gov/biosample/16131907	Yes
SRR12640326	PI_348349	Spelt	BEL	3.22	Zhou et al.,Nature Genetics,2020	SAMN16131908	https://www.ncbi.nlm.nih.gov/biosample/16131908	Yes
SRR12640325	PI_615249	Spelt	BEL	2.62	Zhou et al.,Nature Genetics,2020	SAMN16131909	https://www.ncbi.nlm.nih.gov/biosample/16131909	Yes
SRR12640324	PI_348303	Spelt	BEL	2.83	Zhou et al.,Nature Genetics,2020	SAMN16131910	https://www.ncbi.nlm.nih.gov/biosample/16131910	Yes
SRR12640323	PI_272573	Spelt	HUN	2.76	Zhou et al.,Nature Genetics,2020	SAMN16131911	https://www.ncbi.nlm.nih.gov/biosample/16131911	Yes
SRR12640322	PI_306554	Spelt	ROU	3.2	Zhou et al.,Nature Genetics,2020	SAMN16131912	https://www.ncbi.nlm.nih.gov/biosample/16131912	Yes
S13	XZMiSui	Club wheat	CHN	8.03	Guo et al., Nature Communication, 2020	SAMN13640594	https://www.ncbi.nlm.nih.gov/biosample/13640594	Yes
SRR12640347	PI_572851	Club wheat	PAK	2.88	Zhou et al.,Nature Genetics,2020	SAMN16131889	https://www.ncbi.nlm.nih.gov/biosample/16131889	Yes
SRR12640346	PI_470735	Club wheat	TUR	3.5	Zhou et al.,Nature Genetics,2020	SAMN16131890	https://www.ncbi.nlm.nih.gov/biosample/16131890	Yes
SRR12640345	PI_341432	Club wheat	TUR	3.65	Zhou et al.,Nature Genetics,2020	SAMN16131891	https://www.ncbi.nlm.nih.gov/biosample/16131891	Yes
SRR12640344	PI_60740	Club wheat	EGY	3.22	Zhou et al.,Nature Genetics,2020	SAMN16131892	https://www.ncbi.nlm.nih.gov/biosample/16131892	Yes
SRR12640343	PI_366118	Club wheat	EGY	2.32	Zhou et al.,Nature Genetics,2020	SAMN16131893	https://www.ncbi.nlm.nih.gov/biosample/16131893	Yes
SRR12640342	T1240001	Macha	Unknown	2.76	Zhou et al.,Nature Genetics,2020	SAMN16131894	https://www.ncbi.nlm.nih.gov/biosample/16131894	Yes
SRR12640341	PI_272555	Macha	HUN	3.04	Zhou et al.,Nature Genetics,2020	SAMN16131895	https://www.ncbi.nlm.nih.gov/biosample/16131895	Yes
SRR12640340	PI_572910	Macha	GEO	2.7	Zhou et al.,Nature Genetics,2020	SAMN16131896	https://www.ncbi.nlm.nih.gov/biosample/16131896	Yes
SRR12640338	PI_572909	Macha	GEO	4.14	Zhou et al.,Nature Genetics,2020	SAMN16131897	https://www.ncbi.nlm.nih.gov/biosample/16131897	Yes
SRR12640337	TRI_13602	Macha	GEO	3.14	Zhou et al.,Nature Genetics,2020	SAMN16131898	https://www.ncbi.nlm.nih.gov/biosample/16131898	Yes
SRR12640321	PI_42013	Indian dwarf wheat	IND	3.44	Zhou et al.,Nature Genetics,2020	SAMN16131913	https://www.ncbi.nlm.nih.gov/biosample/16131913	Yes
SRR12640320	PI_40942	Indian dwarf wheat	PAK	2.68	Zhou et al.,Nature Genetics,2020	SAMN16131914	https://www.ncbi.nlm.nih.gov/biosample/16131914	Yes
SRR12640319	PI_277164	Indian dwarf wheat	PAK	2.78	Zhou et al.,Nature Genetics,2020	SAMN16131915	https://www.ncbi.nlm.nih.gov/biosample/16131915	Yes
SRR12640318	PI_337997	Indian dwarf wheat	IND	4.52	Zhou et al.,Nature Genetics,2020	SAMN16131916	https://www.ncbi.nlm.nih.gov/biosample/16131916	Yes
SRR12640316	PI_182118	Indian dwarf wheat	PAK	2.44	Zhou et al.,Nature Genetics,2020	SAMN16131917	https://www.ncbi.nlm.nih.gov/biosample/16131917	Yes
SRR12640315	XM0929	Yunan wheat	CHN	2.63	Zhou et al.,Nature Genetics,2020	SAMN16131918	https://www.ncbi.nlm.nih.gov/biosample/16131918	Yes
SRR12640314	XM0932	Yunan wheat	CHN	2.85	Zhou et al.,Nature Genetics,2020	SAMN16131919	https://www.ncbi.nlm.nih.gov/biosample/16131919	Yes
SRR12640313	XM0939	Yunan wheat	CHN	2.85	Zhou et al.,Nature Genetics,2020	SAMN16131920	https://www.ncbi.nlm.nih.gov/biosample/16131920	Yes
SRR12640312	XM0909	Yunan wheat	CHN	3.49	Zhou et al.,Nature Genetics,2020	SAMN16131921	https://www.ncbi.nlm.nih.gov/biosample/16131921	Yes
SRR12640311	XM0920	Yunan wheat	CHN	2.53	Zhou et al.,Nature Genetics,2020	SAMN16131922	https://www.ncbi.nlm.nih.gov/biosample/16131922	Yes
SRR12640304	PI_585015	XinJiang wheat	CHN	2.44	Zhou et al.,Nature Genetics,2020	SAMN16131928	https://www.ncbi.nlm.nih.gov/biosample/16131928	Yes
SRR12640303	IG_45115	XinJiang wheat	CHN	2.72	Zhou et al.,Nature Genetics,2020	SAMN16131929	https://www.ncbi.nlm.nih.gov/biosample/16131929	Yes
SRR12640302	TRI_9934	XinJiang wheat	CHN	2.7	Zhou et al.,Nature Genetics,2020	SAMN16131930	https://www.ncbi.nlm.nih.gov/biosample/16131930	Yes
SRR12640301	TRI_12908	XinJiang wheat	CHN	3.54	Zhou et al.,Nature Genetics,2020	SAMN16131931	https://www.ncbi.nlm.nih.gov/biosample/16131931	Yes
SRR12640300	KU-3848	Vavilovii	TUR	2.86	Zhou et al.,Nature Genetics,2020	SAMN16131932	https://www.ncbi.nlm.nih.gov/biosample/16131932	Yes
SRR12640299	TRI_9416	Vavilovii	Soviet Union	2.73	Zhou et al.,Nature Genetics,2020	SAMN16131933	https://www.ncbi.nlm.nih.gov/biosample/16131933	Yes
SRR12640298	TRI_7315	Vavilovii	ARM	2.48	Zhou et al.,Nature Genetics,2020	SAMN16131934	https://www.ncbi.nlm.nih.gov/biosample/16131934	Yes
SRR12640297	TRI_4630	Vavilovii	CHN	2.95	Zhou et al.,Nature Genetics,2020	SAMN16131935	https://www.ncbi.nlm.nih.gov/biosample/16131935	Yes
SRR12640296	TRI_11556	Vavilovii	Soviet Union	2.8	Zhou et al.,Nature Genetics,2020	SAMN16131936	https://www.ncbi.nlm.nih.gov/biosample/16131936	Yes
C51	BAXTER	Cultivar	AUS	14.64	Cheng et al., Genome Biology, 2019	-	https://downloads-qcif.bioplatforms.com/bpa/wheat_cultivars/cultivars/	Yes
Akteur	Akteur	Cultivar	DEU	-	Schulthess et al., Nature Genetics, 2022	SAMEA10944402	https://www.ncbi.nlm.nih.gov/biosample/23833723	No
Alceste	Alceste	Cultivar	DEU	-	Schulthess et al., Nature Genetics, 2022	SAMEA10944309	https://www.ncbi.nlm.nih.gov/biosample/23833741	No
Alchemy	Alchemy	Cultivar	GBR	-	Schulthess et al., Nature Genetics, 2022	SAMEA10944403	https://www.ncbi.nlm.nih.gov/biosample/23833714	No
Alexander	Alexander	Cultivar	FRA	-	Schulthess et al., Nature Genetics, 2022	SAMEA10944404	https://www.ncbi.nlm.nih.gov/biosample/23833713	No
Altigo	Altigo	Cultivar	FRA	-	Schulthess et al., Nature Genetics, 2022	SAMEA10944405	https://www.ncbi.nlm.nih.gov/biosample/23833716	No
Ambition	Ambition	Cultivar	DNK	-	Schulthess et al., Nature Genetics, 2022	SAMEA10944406	https://www.ncbi.nlm.nih.gov/biosample/23833715	No
Amundsen	Amundsen	Cultivar	DNK	-	Schulthess et al., Nature Genetics, 2022	SAMEA10944310	https://www.ncbi.nlm.nih.gov/biosample/23833758	No
Anapolis	Anapolis	Cultivar	DEU	-	Schulthess et al., Nature Genetics, 2022	SAMEA10944311	https://www.ncbi.nlm.nih.gov/biosample/23833763	No
Antonius	Antonius	Cultivar	AUT	-	Schulthess et al., Nature Genetics, 2022	SAMEA10944407	https://www.ncbi.nlm.nih.gov/biosample/23833718	No
Aperitiv	Aperitiv	Cultivar	SWE	-	Schulthess et al., Nature Genetics, 2022	SAMEA10944408	https://www.ncbi.nlm.nih.gov/biosample/23833717	No
Apostel	Apostel	Cultivar	DEU	-	Schulthess et al., Nature Genetics, 2022	SAMEA10944312	https://www.ncbi.nlm.nih.gov/biosample/23833761	No
Arezzo	Arezzo	Cultivar	FRA	-	Schulthess et al., Nature Genetics, 2022	SAMEA10944313	https://www.ncbi.nlm.nih.gov/biosample/23833768	No
Arktis	Arktis	Cultivar	DEU	-	Schulthess et al., Nature Genetics, 2022	SAMEA10944409	https://www.ncbi.nlm.nih.gov/biosample/23833719	No
Attraktion	Attraktion	Cultivar	DEU	-	Schulthess et al., Nature Genetics, 2022	SAMEA10944410	https://www.ncbi.nlm.nih.gov/biosample/23833732	No
Baguette11	Baguette11	Cultivar	FRA	-	Schulthess et al., Nature Genetics, 2022	SAMEA10944411	https://www.ncbi.nlm.nih.gov/biosample/23833731	No
Balaton	Balaton	Cultivar	AUT	-	Schulthess et al., Nature Genetics, 2022	SAMEA10944412	https://www.ncbi.nlm.nih.gov/biosample/23833736	No
Banderola	Banderola	Cultivar	POL	-	Schulthess et al., Nature Genetics, 2022	SAMEA10944413	https://www.ncbi.nlm.nih.gov/biosample/23833734	No
Banquet	Banquet	Cultivar	CSK	-	Schulthess et al., Nature Genetics, 2022	SAMEA10944315	https://www.ncbi.nlm.nih.gov/biosample/23833751	No
Barok	Barok	Cultivar	FRA	-	Schulthess et al., Nature Genetics, 2022	SAMEA10944414	https://www.ncbi.nlm.nih.gov/biosample/23833726	No
Batuta	Batuta	Cultivar	POL	-	Schulthess et al., Nature Genetics, 2022	SAMEA10944415	https://www.ncbi.nlm.nih.gov/biosample/23833725	No
Benchmark	Benchmark	Cultivar	DEU	-	Schulthess et al., Nature Genetics, 2022	SAMEA10944416	https://www.ncbi.nlm.nih.gov/biosample/23833728	No
Bogatka	Bogatka	Cultivar	POL	-	Schulthess et al., Nature Genetics, 2022	SAMEA10944417	https://www.ncbi.nlm.nih.gov/biosample/23833727	No
Bombus	Bombus	Cultivar	FRA	-	Schulthess et al., Nature Genetics, 2022	SAMEA10944419	https://www.ncbi.nlm.nih.gov/biosample/23833729	No
Boregar	Boregar	Cultivar	FRA	-	Schulthess et al., Nature Genetics, 2022	SAMEA10944316	https://www.ncbi.nlm.nih.gov/biosample/23833749	No
Bosporus	Bosporus	Cultivar	DEU	-	Schulthess et al., Nature Genetics, 2022	SAMEA10944420	https://www.ncbi.nlm.nih.gov/biosample/23833744	No
Boss	Boss	Cultivar	FRA	-	Schulthess et al., Nature Genetics, 2022	SAMEA10944421	https://www.ncbi.nlm.nih.gov/biosample/23833746	No
Bruce	Bruce	Cultivar	DEU	-	Schulthess et al., Nature Genetics, 2022	SAMEA10944422	https://www.ncbi.nlm.nih.gov/biosample/23833745	No
Bryza	Bryza	Cultivar	DEU	-	Schulthess et al., Nature Genetics, 2022	SAMEA10944317	https://www.ncbi.nlm.nih.gov/biosample/23833755	No
BUENNO	BUENNO	Cultivar	FRA	-	Schulthess et al., Nature Genetics, 2022	SAMEA10944318	https://www.ncbi.nlm.nih.gov/biosample/23833753	No
Capone	Capone	Cultivar	DEU	-	Schulthess et al., Nature Genetics, 2022	SAMEA10944425	https://www.ncbi.nlm.nih.gov/biosample/23833738	No
Cassiopeia	Cassiopeia	Cultivar	DNK	-	Schulthess et al., Nature Genetics, 2022	SAMEA10944426	https://www.ncbi.nlm.nih.gov/biosample/23833737	No
Chiron	Chiron	Cultivar	DEU	-	Schulthess et al., Nature Genetics, 2022	SAMEA10944320	https://www.ncbi.nlm.nih.gov/biosample/23833667	No
Colonia	Colonia	Cultivar	DEU	-	Schulthess et al., Nature Genetics, 2022	SAMEA10944427	https://www.ncbi.nlm.nih.gov/biosample/23833740	No
Dialog	Dialog	Cultivar	FRA	-	Schulthess et al., Nature Genetics, 2022	SAMEA10944321	https://www.ncbi.nlm.nih.gov/biosample/23833665	No
Dichter	Dichter	Cultivar	DEU	-	Schulthess et al., Nature Genetics, 2022	SAMEA10944429	https://www.ncbi.nlm.nih.gov/biosample/23833742	No
Discus	Discus	Cultivar	DEU	-	Schulthess et al., Nature Genetics, 2022	SAMEA10944430	https://www.ncbi.nlm.nih.gov/biosample/23833760	No
Edward	Edward	Cultivar	DEU	-	Schulthess et al., Nature Genetics, 2022	SAMEA10944431	https://www.ncbi.nlm.nih.gov/biosample/23833759	No
Einstein	Einstein	Cultivar	GBR	-	Schulthess et al., Nature Genetics, 2022	SAMEA10944432	https://www.ncbi.nlm.nih.gov/biosample/23833765	No
Elixer	Elixer	Cultivar	DEU	-	Schulthess et al., Nature Genetics, 2022	SAMEA10944433	https://www.ncbi.nlm.nih.gov/biosample/23833762	No
Eriwan	Eriwan	Cultivar	AUT	-	Schulthess et al., Nature Genetics, 2022	SAMEA10944322	https://www.ncbi.nlm.nih.gov/biosample/23833671	No
Estivus	Estivus	Cultivar	DEU	-	Schulthess et al., Nature Genetics, 2022	SAMEA10944434	https://www.ncbi.nlm.nih.gov/biosample/23853290	No
Eurojet	Eurojet	Cultivar	AUT	-	Schulthess et al., Nature Genetics, 2022	SAMEA10944435	https://www.ncbi.nlm.nih.gov/biosample/23833767	No
Expert	Expert	Cultivar	FRA	-	Schulthess et al., Nature Genetics, 2022	SAMEA10944436	https://www.ncbi.nlm.nih.gov/biosample/23833752	No
Famulus	Famulus	Cultivar	DEU	-	Schulthess et al., Nature Genetics, 2022	SAMEA10944437	https://www.ncbi.nlm.nih.gov/biosample/23833750	No
Faustus	Faustus	Cultivar	DEU	-	Schulthess et al., Nature Genetics, 2022	SAMEA10944438	https://www.ncbi.nlm.nih.gov/biosample/23833756	No
Figura	Figura	Cultivar	POL	-	Schulthess et al., Nature Genetics, 2022	SAMEA10944439	https://www.ncbi.nlm.nih.gov/biosample/23833754	No
Finezja	Finezja	Cultivar	POL	-	Schulthess et al., Nature Genetics, 2022	SAMEA10944440	https://www.ncbi.nlm.nih.gov/biosample/23833664	No
Florian	Florian	Cultivar	DEU	-	Schulthess et al., Nature Genetics, 2022	SAMEA10944441	https://www.ncbi.nlm.nih.gov/biosample/23833668	No
Folklor	Folklor	Cultivar	FRA	-	Schulthess et al., Nature Genetics, 2022	SAMEA10944442	https://www.ncbi.nlm.nih.gov/biosample/23833666	No
Franz	Franz	Cultivar	DEU	-	Schulthess et al., Nature Genetics, 2022	SAMEA10944443	https://www.ncbi.nlm.nih.gov/biosample/23833672	No
Fridolin	Fridolin	Cultivar	AUT	-	Schulthess et al., Nature Genetics, 2022	SAMEA10944444	https://www.ncbi.nlm.nih.gov/biosample/23833669	No
Gatsby	Gatsby	Cultivar	GBR	-	Schulthess et al., Nature Genetics, 2022	SAMEA10944445	https://www.ncbi.nlm.nih.gov/biosample/23833675	No
Gladiator	Gladiator	Cultivar	GBR	-	Schulthess et al., Nature Genetics, 2022	SAMEA10944446	https://www.ncbi.nlm.nih.gov/biosample/23833673	No
Glasgow	Glasgow	Cultivar	GBR	-	Schulthess et al., Nature Genetics, 2022	SAMEA10944323	https://www.ncbi.nlm.nih.gov/biosample/23833670	No
Glaucus	Glaucus	Cultivar	DEU	-	Schulthess et al., Nature Genetics, 2022	SAMEA10944447	https://www.ncbi.nlm.nih.gov/biosample/23833660	No
Globus	Globus	Cultivar	AUT	-	Schulthess et al., Nature Genetics, 2022	SAMEA10944448	https://www.ncbi.nlm.nih.gov/biosample/23833658	No
Gulliver	Gulliver	Cultivar	GBR	-	Schulthess et al., Nature Genetics, 2022	SAMEA10944324	https://www.ncbi.nlm.nih.gov/biosample/23833676	No
Gustav	Gustav	Cultivar	DEU	-	Schulthess et al., Nature Genetics, 2022	SAMEA10944449	https://www.ncbi.nlm.nih.gov/biosample/23833662	No
Humber	Humber	Cultivar	GBR	-	Schulthess et al., Nature Genetics, 2022	SAMEA10944452	https://www.ncbi.nlm.nih.gov/biosample/23833682	No
Hyperion	Hyperion	Cultivar	GBR	-	Schulthess et al., Nature Genetics, 2022	SAMEA10944453	https://www.ncbi.nlm.nih.gov/biosample/23833681	No
Impression	Impression	Cultivar	DEU	-	Schulthess et al., Nature Genetics, 2022	SAMEA10944454	https://www.ncbi.nlm.nih.gov/biosample/23833684	No
Instinct	Instinct	Cultivar	FRA	-	Schulthess et al., Nature Genetics, 2022	SAMEA10944455	https://www.ncbi.nlm.nih.gov/biosample/23833683	No
Intact	Intact	Cultivar	FRA	-	Schulthess et al., Nature Genetics, 2022	SAMEA10944456	https://www.ncbi.nlm.nih.gov/biosample/23833687	No
Intense	Intense	Cultivar	FRA	-	Schulthess et al., Nature Genetics, 2022	SAMEA10944457	https://www.ncbi.nlm.nih.gov/biosample/23833685	No
Izyda	Izyda	Cultivar	POL	-	Schulthess et al., Nature Genetics, 2022	SAMEA10944458	https://www.ncbi.nlm.nih.gov/biosample/23833678	No
Jantarka	Jantarka	Cultivar	POL	-	Schulthess et al., Nature Genetics, 2022	SAMEA10944325	https://www.ncbi.nlm.nih.gov/biosample/23833674	No
Johnny	Johnny	Cultivar	FRA	-	Schulthess et al., Nature Genetics, 2022	SAMEA10944459	https://www.ncbi.nlm.nih.gov/biosample/23833677	No
Joker	Joker	Cultivar	DEU	-	Schulthess et al., Nature Genetics, 2022	SAMEA10944460	https://www.ncbi.nlm.nih.gov/biosample/23833688	No
Kingdom	Kingdom	Cultivar	GBR	-	Schulthess et al., Nature Genetics, 2022	SAMEA10944463	https://www.ncbi.nlm.nih.gov/biosample/23833693	No
Kobiera	Kobiera	Cultivar	POL	-	Schulthess et al., Nature Genetics, 2022	SAMEA10944464	https://www.ncbi.nlm.nih.gov/biosample/23833692	No
Kometus	Kometus	Cultivar	DEU	-	Schulthess et al., Nature Genetics, 2022	SAMEA10944465	https://www.ncbi.nlm.nih.gov/biosample/23833696	No
Kranich	Kranich	Cultivar	DEU	-	Schulthess et al., Nature Genetics, 2022	SAMEA10944467	https://www.ncbi.nlm.nih.gov/biosample/23833699	No
KWSBarny	KWSBarny	Cultivar	DEU	-	Schulthess et al., Nature Genetics, 2022	SAMEA10944326	https://www.ncbi.nlm.nih.gov/biosample/23833661	No
KWSGymnast	KWSGymnast	Cultivar	GBR	-	Schulthess et al., Nature Genetics, 2022	SAMEA10944470	https://www.ncbi.nlm.nih.gov/biosample/23833701	No
KWSLoft	KWSLoft	Cultivar	DEU	-	Schulthess et al., Nature Genetics, 2022	SAMEA10944471	https://www.ncbi.nlm.nih.gov/biosample/23833700	No
KWSMaddox	KWSMaddox	Cultivar	DEU	-	Schulthess et al., Nature Genetics, 2022	SAMEA10944327	https://www.ncbi.nlm.nih.gov/biosample/23833659	No
KWSMagic	KWSMagic	Cultivar	DEU	-	Schulthess et al., Nature Genetics, 2022	SAMEA10944472	https://www.ncbi.nlm.nih.gov/biosample/23833703	No
KWSMilaneco	KWSMilaneco	Cultivar	DEU	-	Schulthess et al., Nature Genetics, 2022	SAMEA10944473	https://www.ncbi.nlm.nih.gov/biosample/23833702	No
KWSMontana	KWSMontana	Cultivar	DEU	-	Schulthess et al., Nature Genetics, 2022	SAMEA10944474	https://www.ncbi.nlm.nih.gov/biosample/23833705	No
KWSOzon	KWSOzon	Cultivar	DEU	-	Schulthess et al., Nature Genetics, 2022	SAMEA10944475	https://www.ncbi.nlm.nih.gov/biosample/23833704	No
KWSPius	KWSPius	Cultivar	DEU	-	Schulthess et al., Nature Genetics, 2022	SAMEA10944476	https://www.ncbi.nlm.nih.gov/biosample/23833707	No
KWSSalix	KWSSalix	Cultivar	DEU	-	Schulthess et al., Nature Genetics, 2022	SAMEA10944477	https://www.ncbi.nlm.nih.gov/biosample/23833706	No
Lahertis	Lahertis	Cultivar	DEU	-	Schulthess et al., Nature Genetics, 2022	SAMEA10944478	https://www.ncbi.nlm.nih.gov/biosample/23833709	No
Lars	Lars	Cultivar	DEU	-	Schulthess et al., Nature Genetics, 2022	SAMEA10944479	https://www.ncbi.nlm.nih.gov/biosample/23833708	No
Lear	Lear	Cultivar	DEU	-	Schulthess et al., Nature Genetics, 2022	SAMEA10944480	https://www.ncbi.nlm.nih.gov/biosample/23833710	No
Legenda	Legenda	Cultivar	POL	-	Schulthess et al., Nature Genetics, 2022	SAMEA10944481	https://www.ncbi.nlm.nih.gov/biosample/23833712	No
LGImposanto	LGImposanto	Cultivar	DEU	-	Schulthess et al., Nature Genetics, 2022	SAMEA10944482	https://www.ncbi.nlm.nih.gov/biosample/23833711	No
LGKopernikus	LGKopernikus	Cultivar	DEU	-	Schulthess et al., Nature Genetics, 2022	SAMEA10944483	https://www.ncbi.nlm.nih.gov/biosample/23833721	No
LGMagirus	LGMagirus	Cultivar	DEU	-	Schulthess et al., Nature Genetics, 2022	SAMEA10944484	https://www.ncbi.nlm.nih.gov/biosample/23833720	No
Linus	Linus	Cultivar	FRA	-	Schulthess et al., Nature Genetics, 2022	SAMEA10944485	https://www.ncbi.nlm.nih.gov/biosample/23833722	No
Magister	Magister	Cultivar	DEU	-	Schulthess et al., Nature Genetics, 2022	SAMEA10944488	https://www.ncbi.nlm.nih.gov/biosample/23835652	No
Manager	Manager	Cultivar	DEU	-	Schulthess et al., Nature Genetics, 2022	SAMEA10944489	https://www.ncbi.nlm.nih.gov/biosample/23835654	No
Marin	Marin	Cultivar	DEU	-	Schulthess et al., Nature Genetics, 2022	SAMEA10944330	https://www.ncbi.nlm.nih.gov/biosample/23835600	No
Markiza	Markiza	Cultivar	POL	-	Schulthess et al., Nature Genetics, 2022	SAMEA10944490	https://www.ncbi.nlm.nih.gov/biosample/23835656	No
Matrix	Matrix	Cultivar	DEU	-	Schulthess et al., Nature Genetics, 2022	SAMEA10944491	https://www.ncbi.nlm.nih.gov/biosample/23835655	No
Memory	Memory	Cultivar	FRA	-	Schulthess et al., Nature Genetics, 2022	SAMEA10944331	https://www.ncbi.nlm.nih.gov/biosample/23835606	No
Mentor	Mentor	Cultivar	FRA	-	Schulthess et al., Nature Genetics, 2022	SAMEA10944492	https://www.ncbi.nlm.nih.gov/biosample/23835658	No
Mescal	Mescal	Cultivar	DEU	-	Schulthess et al., Nature Genetics, 2022	SAMEA10944332	https://www.ncbi.nlm.nih.gov/biosample/23835603	No
Midas	Midas	Cultivar	DEU	-	Schulthess et al., Nature Genetics, 2022	SAMEA10944493	https://www.ncbi.nlm.nih.gov/biosample/23835657	No
Monty	Monty	Cultivar	GBR	-	Schulthess et al., Nature Genetics, 2022	SAMEA10944495	https://www.ncbi.nlm.nih.gov/biosample/23835659	No
Mulan	Mulan	Cultivar	DEU	-	Schulthess et al., Nature Genetics, 2022	SAMEA10944496	https://www.ncbi.nlm.nih.gov/biosample/23835662	No
Muskat	Muskat	Cultivar	DEU	-	Schulthess et al., Nature Genetics, 2022	SAMEA10944497	https://www.ncbi.nlm.nih.gov/biosample/23835661	No
Musketeer	Musketeer	Cultivar	GBR	-	Schulthess et al., Nature Genetics, 2022	SAMEA10944498	https://www.ncbi.nlm.nih.gov/biosample/23835664	No
Muza	Muza	Cultivar	POL	-	Schulthess et al., Nature Genetics, 2022	SAMEA10944499	https://www.ncbi.nlm.nih.gov/biosample/23835663	No
Nadobna	Nadobna	Cultivar	POL	-	Schulthess et al., Nature Genetics, 2022	SAMEA10944500	https://www.ncbi.nlm.nih.gov/biosample/23835637	No
Nateja	Nateja	Cultivar	POL	-	Schulthess et al., Nature Genetics, 2022	SAMEA10944501	https://www.ncbi.nlm.nih.gov/biosample/23835636	No
Natula	Natula	Cultivar	POL	-	Schulthess et al., Nature Genetics, 2022	SAMEA10944502	https://www.ncbi.nlm.nih.gov/biosample/23835623	No
Nelson	Nelson	Cultivar	DEU	-	Schulthess et al., Nature Genetics, 2022	SAMEA10944503	https://www.ncbi.nlm.nih.gov/biosample/23835622	No
Nordkap	Nordkap	Cultivar	DEU	-	Schulthess et al., Nature Genetics, 2022	SAMEA10944504	https://www.ncbi.nlm.nih.gov/biosample/23835625	No
Norin	Norin	Cultivar	DEU	-	Schulthess et al., Nature Genetics, 2022	SAMEA10944505	https://www.ncbi.nlm.nih.gov/biosample/23835624	No
Ohio	Ohio	Cultivar	DEU	-	Schulthess et al., Nature Genetics, 2022	SAMEA10944506	https://www.ncbi.nlm.nih.gov/biosample/23835627	No
OstkaStrzelecka	OstkaStrzelecka	Cultivar	POL	-	Schulthess et al., Nature Genetics, 2022	SAMEA10944507	https://www.ncbi.nlm.nih.gov/biosample/23835626	No
Oxal	Oxal	Cultivar	FRA	-	Schulthess et al., Nature Genetics, 2022	SAMEA10944508	https://www.ncbi.nlm.nih.gov/biosample/23835629	No
Panorama	Panorama	Cultivar	GBR	-	Schulthess et al., Nature Genetics, 2022	SAMEA10944510	https://www.ncbi.nlm.nih.gov/biosample/23835648	No
Partner	Partner	Cultivar	FRA	-	Schulthess et al., Nature Genetics, 2022	SAMEA10944511	https://www.ncbi.nlm.nih.gov/biosample/23835650	No
Patras	Patras	Cultivar	DEU	-	Schulthess et al., Nature Genetics, 2022	SAMEA10944512	https://www.ncbi.nlm.nih.gov/biosample/23835649	No
Pionier	Pionier	Cultivar	DEU	-	Schulthess et al., Nature Genetics, 2022	SAMEA10944513	https://www.ncbi.nlm.nih.gov/biosample/23835710	No
Ponticus	Ponticus	Cultivar	DEU	-	Schulthess et al., Nature Genetics, 2022	SAMEA10944514	https://www.ncbi.nlm.nih.gov/biosample/23835708	No
Position	Position	Cultivar	DEU	-	Schulthess et al., Nature Genetics, 2022	SAMEA10944515	https://www.ncbi.nlm.nih.gov/biosample/23835714	No
Primus	Primus	Cultivar	DEU	-	Schulthess et al., Nature Genetics, 2022	SAMEA10944516	https://www.ncbi.nlm.nih.gov/biosample/23835712	No
Rebell	Rebell	Cultivar	FRA	-	Schulthess et al., Nature Genetics, 2022	SAMEA10944517	https://www.ncbi.nlm.nih.gov/biosample/23835717	No
RibbeckPZO	RibbeckPZO	Cultivar	DEU	-	Schulthess et al., Nature Genetics, 2022	SAMEA10944520	https://www.ncbi.nlm.nih.gov/biosample/23835751	No
Rockefeller	Rockefeller	Cultivar	DNK	-	Schulthess et al., Nature Genetics, 2022	SAMEA10944521	https://www.ncbi.nlm.nih.gov/biosample/23835750	No
Rubens	Rubens	Cultivar	POL	-	Schulthess et al., Nature Genetics, 2022	SAMEA10944522	https://www.ncbi.nlm.nih.gov/biosample/23835754	No
Rubisko	Rubisko	Cultivar	DEU	-	Schulthess et al., Nature Genetics, 2022	SAMEA10944523	https://www.ncbi.nlm.nih.gov/biosample/23835752	No
Rumor	Rumor	Cultivar	DEU	-	Schulthess et al., Nature Genetics, 2022	SAMEA10944524	https://www.ncbi.nlm.nih.gov/biosample/23835734	No
Rywalka	Rywalka	Cultivar	POL	-	Schulthess et al., Nature Genetics, 2022	SAMEA10944525	https://www.ncbi.nlm.nih.gov/biosample/23835732	No
Sailor	Sailor	Cultivar	FRA	-	Schulthess et al., Nature Genetics, 2022	SAMEA10944526	https://www.ncbi.nlm.nih.gov/biosample/23835738	No
Achat	Achat	Cultivar	AUT	-	Schulthess et al., Nature Genetics, 2022	SAMEA10944401	https://www.ncbi.nlm.nih.gov/biosample/23833724	No
Arina	Arina	Cultivar	CHE	-	Schulthess et al., Nature Genetics, 2022	SAMEA10944314	https://www.ncbi.nlm.nih.gov/biosample/23833766	No
Bussard	Bussard	Cultivar	DEU	-	Schulthess et al., Nature Genetics, 2022	SAMEA10944423	https://www.ncbi.nlm.nih.gov/biosample/23833748	No
Caesar	Caesar	Cultivar	DEU	-	Schulthess et al., Nature Genetics, 2022	SAMEA10944424	https://www.ncbi.nlm.nih.gov/biosample/23833747	No
Consort	Consort	Cultivar	GBR	-	Schulthess et al., Nature Genetics, 2022	SAMEA10944428	https://www.ncbi.nlm.nih.gov/biosample/23833739	No
Hereward	Hereward	Cultivar	GBR	-	Schulthess et al., Nature Genetics, 2022	SAMEA10944451	https://www.ncbi.nlm.nih.gov/biosample/23833679	No
Kanzler	Kanzler	Cultivar	DEU	-	Schulthess et al., Nature Genetics, 2022	SAMEA10944462	https://www.ncbi.nlm.nih.gov/biosample/23833690	No
Korweta	Korweta	Cultivar	POL	-	Schulthess et al., Nature Genetics, 2022	SAMEA10944466	https://www.ncbi.nlm.nih.gov/biosample/23833695	No
Lynx	Lynx	Cultivar	GBR	-	Schulthess et al., Nature Genetics, 2022	SAMEA10944486	https://www.ncbi.nlm.nih.gov/biosample/23835651	No
Macro	Macro	Cultivar	GBR	-	Schulthess et al., Nature Genetics, 2022	SAMEA10944487	https://www.ncbi.nlm.nih.gov/biosample/23835653	No
Malacca	Malacca	Cultivar	GBR	-	Schulthess et al., Nature Genetics, 2022	SAMEA10944329	https://www.ncbi.nlm.nih.gov/biosample/23835576	No
Mewa	Mewa	Cultivar	POL	-	Schulthess et al., Nature Genetics, 2022	SAMEA10944333	https://www.ncbi.nlm.nih.gov/biosample/23835611	No
Mikon	Mikon	Cultivar	DEU	-	Schulthess et al., Nature Genetics, 2022	SAMEA10944494	https://www.ncbi.nlm.nih.gov/biosample/23835660	No
Renan	Renan	Cultivar	FRA	-	Schulthess et al., Nature Genetics, 2022	SAMEA10944518	https://www.ncbi.nlm.nih.gov/biosample/23835715	No
SAMEA10944144	PF001	Breeder's	DEU	-	Schulthess et al., Nature Genetics, 2022	SAMEA10944144	https://www.ncbi.nlm.nih.gov/biosample/23835666	No
SAMEA10944146	PF003	Breeder's	DEU	-	Schulthess et al., Nature Genetics, 2022	SAMEA10944146	https://www.ncbi.nlm.nih.gov/biosample/23835668	No
SAMEA10944148	PF005	Breeder's	DEU	-	Schulthess et al., Nature Genetics, 2022	SAMEA10944148	https://www.ncbi.nlm.nih.gov/biosample/23835670	No
SAMEA10944150	PF007	Breeder's	DEU	-	Schulthess et al., Nature Genetics, 2022	SAMEA10944150	https://www.ncbi.nlm.nih.gov/biosample/23835671	No
SAMEA10944152	PF009	Breeder's	DEU	-	Schulthess et al., Nature Genetics, 2022	SAMEA10944152	https://www.ncbi.nlm.nih.gov/biosample/23835672	No
SAMEA10944154	PF011	Breeder's	DEU	-	Schulthess et al., Nature Genetics, 2022	SAMEA10944154	https://www.ncbi.nlm.nih.gov/biosample/23835674	No
SAMEA10944156	PF013	Breeder's	DEU	-	Schulthess et al., Nature Genetics, 2022	SAMEA10944156	https://www.ncbi.nlm.nih.gov/biosample/23835676	No
SAMEA10944158	PF015	Breeder's	DEU	-	Schulthess et al., Nature Genetics, 2022	SAMEA10944158	https://www.ncbi.nlm.nih.gov/biosample/23835678	No
SAMEA10944159	PF016	Breeder's	DEU	-	Schulthess et al., Nature Genetics, 2022	SAMEA10944159	https://www.ncbi.nlm.nih.gov/biosample/23835679	No
SAMEA10944160	PF017	Breeder's	DEU	-	Schulthess et al., Nature Genetics, 2022	SAMEA10944160	https://www.ncbi.nlm.nih.gov/biosample/23835571	No
SAMEA10944161	PF018	Breeder's	DEU	-	Schulthess et al., Nature Genetics, 2022	SAMEA10944161	https://www.ncbi.nlm.nih.gov/biosample/23835570	No
SAMEA10944163	PF020	Breeder's	DEU	-	Schulthess et al., Nature Genetics, 2022	SAMEA10944163	https://www.ncbi.nlm.nih.gov/biosample/23835572	No
SAMEA10944165	PF022	Breeder's	DEU	-	Schulthess et al., Nature Genetics, 2022	SAMEA10944165	https://www.ncbi.nlm.nih.gov/biosample/23835580	No
SAMEA10944167	PF024	Breeder's	DEU	-	Schulthess et al., Nature Genetics, 2022	SAMEA10944167	https://www.ncbi.nlm.nih.gov/biosample/23835582	No
SAMEA10944169	PF026	Breeder's	DEU	-	Schulthess et al., Nature Genetics, 2022	SAMEA10944169	https://www.ncbi.nlm.nih.gov/biosample/23835585	No
SAMEA10944171	PF028	Breeder's	DEU	-	Schulthess et al., Nature Genetics, 2022	SAMEA10944171	https://www.ncbi.nlm.nih.gov/biosample/23835593	No
SAMEA10944173	PF030	Breeder's	DEU	-	Schulthess et al., Nature Genetics, 2022	SAMEA10944173	https://www.ncbi.nlm.nih.gov/biosample/23835595	No
SAMEA10944175	PF032	Breeder's	DEU	-	Schulthess et al., Nature Genetics, 2022	SAMEA10944175	https://www.ncbi.nlm.nih.gov/biosample/23835602	No
SAMEA10944177	PF034	Breeder's	DEU	-	Schulthess et al., Nature Genetics, 2022	SAMEA10944177	https://www.ncbi.nlm.nih.gov/biosample/23835607	No
SAMEA10944178	PF035	Breeder's	DEU	-	Schulthess et al., Nature Genetics, 2022	SAMEA10944178	https://www.ncbi.nlm.nih.gov/biosample/23835604	No
SAMEA10944179	PF036	Breeder's	DEU	-	Schulthess et al., Nature Genetics, 2022	SAMEA10944179	https://www.ncbi.nlm.nih.gov/biosample/23835612	No
SAMEA10944182	PF039	Breeder's	DEU	-	Schulthess et al., Nature Genetics, 2022	SAMEA10944182	https://www.ncbi.nlm.nih.gov/biosample/23835619	No
SAMEA10944184	PF041	Breeder's	DEU	-	Schulthess et al., Nature Genetics, 2022	SAMEA10944184	https://www.ncbi.nlm.nih.gov/biosample/23835621	No
SAMEA10944186	PF043	Breeder's	DEU	-	Schulthess et al., Nature Genetics, 2022	SAMEA10944186	https://www.ncbi.nlm.nih.gov/biosample/23835632	No
SAMEA10944188	PF045	Breeder's	DEU	-	Schulthess et al., Nature Genetics, 2022	SAMEA10944188	https://www.ncbi.nlm.nih.gov/biosample/23835634	No
SAMEA10944190	PF047	Breeder's	DEU	-	Schulthess et al., Nature Genetics, 2022	SAMEA10944190	https://www.ncbi.nlm.nih.gov/biosample/23835638	No
SAMEA10944192	PF049	Breeder's	DEU	-	Schulthess et al., Nature Genetics, 2022	SAMEA10944192	https://www.ncbi.nlm.nih.gov/biosample/23835639	No
SAMEA10944194	PF051	Breeder's	DEU	-	Schulthess et al., Nature Genetics, 2022	SAMEA10944194	https://www.ncbi.nlm.nih.gov/biosample/23835641	No
SAMEA10944196	PF053	Breeder's	DEU	-	Schulthess et al., Nature Genetics, 2022	SAMEA10944196	https://www.ncbi.nlm.nih.gov/biosample/23835643	No
SAMEA10944198	PF055	Breeder's	DEU	-	Schulthess et al., Nature Genetics, 2022	SAMEA10944198	https://www.ncbi.nlm.nih.gov/biosample/23835645	No
SAMEA10944199	PF056	Breeder's	DEU	-	Schulthess et al., Nature Genetics, 2022	SAMEA10944199	https://www.ncbi.nlm.nih.gov/biosample/23835647	No
SAMEA10944200	PF057	Breeder's	DEU	-	Schulthess et al., Nature Genetics, 2022	SAMEA10944200	https://www.ncbi.nlm.nih.gov/biosample/23835583	No
SAMEA10944202	PF059	Breeder's	DEU	-	Schulthess et al., Nature Genetics, 2022	SAMEA10944202	https://www.ncbi.nlm.nih.gov/biosample/23835586	No
SAMEA10944204	PF061	Breeder's	DEU	-	Schulthess et al., Nature Genetics, 2022	SAMEA10944204	https://www.ncbi.nlm.nih.gov/biosample/23835589	No
SAMEA10944206	PF063	Breeder's	DEU	-	Schulthess et al., Nature Genetics, 2022	SAMEA10944206	https://www.ncbi.nlm.nih.gov/biosample/23835574	No
SAMEA10944208	PF065	Breeder's	DEU	-	Schulthess et al., Nature Genetics, 2022	SAMEA10944208	https://www.ncbi.nlm.nih.gov/biosample/23835577	No
SAMEA10944210	PF067	Breeder's	DEU	-	Schulthess et al., Nature Genetics, 2022	SAMEA10944210	https://www.ncbi.nlm.nih.gov/biosample/23835608	No
SAMEA10944212	PF069	Breeder's	DEU	-	Schulthess et al., Nature Genetics, 2022	SAMEA10944212	https://www.ncbi.nlm.nih.gov/biosample/23835613	No
SAMEA10944214	PF071	Breeder's	DEU	-	Schulthess et al., Nature Genetics, 2022	SAMEA10944214	https://www.ncbi.nlm.nih.gov/biosample/23835615	No
SAMEA10944216	PF073	Breeder's	DEU	-	Schulthess et al., Nature Genetics, 2022	SAMEA10944216	https://www.ncbi.nlm.nih.gov/biosample/23835597	No
SAMEA10944218	PF075	Breeder's	DEU	-	Schulthess et al., Nature Genetics, 2022	SAMEA10944218	https://www.ncbi.nlm.nih.gov/biosample/23835599	No
SAMEA10944219	PF076	Breeder's	DEU	-	Schulthess et al., Nature Genetics, 2022	SAMEA10944219	https://www.ncbi.nlm.nih.gov/biosample/23835598	No
SAMEA10944145	PF002	Breeder's	DEU	-	Schulthess et al., Nature Genetics, 2022	SAMEA10944145	https://www.ncbi.nlm.nih.gov/biosample/23835665	No
SAMEA10944147	PF004	Breeder's	DEU	-	Schulthess et al., Nature Genetics, 2022	SAMEA10944147	https://www.ncbi.nlm.nih.gov/biosample/23835667	No
SAMEA10944149	PF006	Breeder's	DEU	-	Schulthess et al., Nature Genetics, 2022	SAMEA10944149	https://www.ncbi.nlm.nih.gov/biosample/23835669	No
SAMEA10944151	PF008	Breeder's	DEU	-	Schulthess et al., Nature Genetics, 2022	SAMEA10944151	https://www.ncbi.nlm.nih.gov/biosample/23835673	No
SAMEA10944153	PF010	Breeder's	DEU	-	Schulthess et al., Nature Genetics, 2022	SAMEA10944153	https://www.ncbi.nlm.nih.gov/biosample/23835675	No
SAMEA10944155	PF012	Breeder's	DEU	-	Schulthess et al., Nature Genetics, 2022	SAMEA10944155	https://www.ncbi.nlm.nih.gov/biosample/23835677	No
SAMEA10944157	PF014	Breeder's	DEU	-	Schulthess et al., Nature Genetics, 2022	SAMEA10944157	https://www.ncbi.nlm.nih.gov/biosample/23853293	No
SAMEA10944162	PF019	Breeder's	DEU	-	Schulthess et al., Nature Genetics, 2022	SAMEA10944162	https://www.ncbi.nlm.nih.gov/biosample/23835573	No
SAMEA10944164	PF021	Breeder's	DEU	-	Schulthess et al., Nature Genetics, 2022	SAMEA10944164	https://www.ncbi.nlm.nih.gov/biosample/23835581	No
SAMEA10944166	PF023	Breeder's	DEU	-	Schulthess et al., Nature Genetics, 2022	SAMEA10944166	https://www.ncbi.nlm.nih.gov/biosample/23835584	No
SAMEA10944168	PF025	Breeder's	DEU	-	Schulthess et al., Nature Genetics, 2022	SAMEA10944168	https://www.ncbi.nlm.nih.gov/biosample/23835587	No
SAMEA10943965	TRI_29481	PGR	DEU	-	Schulthess et al., Nature Genetics, 2022	SAMEA10943965	10.25642/IPK/GBIS/1589511	No
SAMEA10943987	TRI_10147	PGR	FRA	-	Schulthess et al., Nature Genetics, 2022	SAMEA10943987	10.25642/IPK/GBIS/10119	No
SAMEA10943962	TRI_10170	PGR	BEL	-	Schulthess et al., Nature Genetics, 2022	SAMEA10943962	10.25642/IPK/GBIS/10142	No
SAMEA10944137	TRI_10217	PGR	USA	-	Schulthess et al., Nature Genetics, 2022	SAMEA10944137	10.25642/IPK/GBIS/10189	No
SAMEA10943996	TRI_10224	PGR	USA	-	Schulthess et al., Nature Genetics, 2022	SAMEA10943996	10.25642/IPK/GBIS/10196	No
SAMEA10944140	TRI_10246	PGR	USA	-	Schulthess et al., Nature Genetics, 2022	SAMEA10944140	10.25642/IPK/GBIS/10218	No
SAMEA10944038	TRI_10354	PGR	YUG	-	Schulthess et al., Nature Genetics, 2022	SAMEA10944038	10.25642/IPK/GBIS/10326	No
SAMEA10944008	TRI_10389	PGR	ROU	-	Schulthess et al., Nature Genetics, 2022	SAMEA10944008	10.25642/IPK/GBIS/10361	No
SAMEA10944096	TRI_10898	PGR	NPL	-	Schulthess et al., Nature Genetics, 2022	SAMEA10944096	10.25642/IPK/GBIS/10870	No
SAMEA10944004	TRI_10924	PGR	NPL	-	Schulthess et al., Nature Genetics, 2022	SAMEA10944004	10.25642/IPK/GBIS/10896	No
SAMEA10944099	TRI_11081	PGR	USA	-	Schulthess et al., Nature Genetics, 2022	SAMEA10944099	10.25642/IPK/GBIS/11053	No
SAMEA10944085	TRI_11195	PGR	CSK	-	Schulthess et al., Nature Genetics, 2022	SAMEA10944085	10.25642/IPK/GBIS/11167	No
SAMEA10944081	TRI_11635	PGR	PAK	-	Schulthess et al., Nature Genetics, 2022	SAMEA10944081	10.25642/IPK/GBIS/11608	No
SAMEA10944130	TRI_11649	PGR	PAK	-	Schulthess et al., Nature Genetics, 2022	SAMEA10944130	10.25642/IPK/GBIS/11622	No
SAMEA10944136	TRI_11739	PGR	PAK	-	Schulthess et al., Nature Genetics, 2022	SAMEA10944136	10.25642/IPK/GBIS/11712	No
SAMEA10944113	TRI_12026	PGR	CSK	-	Schulthess et al., Nature Genetics, 2022	SAMEA10944113	10.25642/IPK/GBIS/12001	No
SAMEA10944087	TRI_12322	PGR	IND	-	Schulthess et al., Nature Genetics, 2022	SAMEA10944087	10.25642/IPK/GBIS/12297	No
SAMEA10944115	TRI_12693	PGR	KOR	-	Schulthess et al., Nature Genetics, 2022	SAMEA10944115	10.25642/IPK/GBIS/12669	No
SAMEA10943955	TRI_12818	PGR	POL	-	Schulthess et al., Nature Genetics, 2022	SAMEA10943955	10.25642/IPK/GBIS/12788	No
SAMEA10944037	TRI_12925	PGR	Unknown	-	Schulthess et al., Nature Genetics, 2022	SAMEA10944037	10.25642/IPK/GBIS/12895	No
SAMEA10944018	TRI_13007	PGR	ITA	-	Schulthess et al., Nature Genetics, 2022	SAMEA10944018	10.25642/IPK/GBIS/78788	No
SAMEA10944041	TRI_13024	PGR	ITA	-	Schulthess et al., Nature Genetics, 2022	SAMEA10944041	10.25642/IPK/GBIS/12994	No
SAMEA10944068	TRI_13302	PGR	CSK	-	Schulthess et al., Nature Genetics, 2022	SAMEA10944068	10.25642/IPK/GBIS/99518	No
SAMEA10944122	TRI_13312	PGR	CSK	-	Schulthess et al., Nature Genetics, 2022	SAMEA10944122	10.25642/IPK/GBIS/99536	No
SAMEA10943948	TRI_13422	PGR	ITA	-	Schulthess et al., Nature Genetics, 2022	SAMEA10943948	10.25642/IPK/GBIS/78978	No
SAMEA10943976	TRI_13462	PGR	ITA	-	Schulthess et al., Nature Genetics, 2022	SAMEA10943976	10.25642/IPK/GBIS/79048	No
SAMEA10943958	TRI_13580	PGR	Unknown	-	Schulthess et al., Nature Genetics, 2022	SAMEA10943958	10.25642/IPK/GBIS/13549	No
SAMEA10944006	TRI_13649	PGR	AUT	-	Schulthess et al., Nature Genetics, 2022	SAMEA10944006	10.25642/IPK/GBIS/75109	No
SAMEA10944010	TRI_13688	PGR	AUT	-	Schulthess et al., Nature Genetics, 2022	SAMEA10944010	10.25642/IPK/GBIS/13663	No
SAMEA10944126	TRI_13706	PGR	AUT	-	Schulthess et al., Nature Genetics, 2022	SAMEA10944126	10.25642/IPK/GBIS/99469	No
SAMEA10943974	TRI_14224	PGR	ITA	-	Schulthess et al., Nature Genetics, 2022	SAMEA10943974	10.25642/IPK/GBIS/14208	No
SAMEA10943949	TRI_14276	PGR	Unknown	-	Schulthess et al., Nature Genetics, 2022	SAMEA10943949	10.25642/IPK/GBIS/14258	No
SAMEA10944076	TRI_14727	PGR	Unknown	-	Schulthess et al., Nature Genetics, 2022	SAMEA10944076	10.25642/IPK/GBIS/14720	No
SAMEA10943975	TRI_14762	PGR	Unknown	-	Schulthess et al., Nature Genetics, 2022	SAMEA10943975	10.25642/IPK/GBIS/14752	No
SAMEA10944097	TRI_14929	PGR	Unknown	-	Schulthess et al., Nature Genetics, 2022	SAMEA10944097	10.25642/IPK/GBIS/14918	No
SAMEA10944135	TRI_15195	PGR	ITA	-	Schulthess et al., Nature Genetics, 2022	SAMEA10944135	10.25642/IPK/GBIS/15180	No
SAMEA10944089	TRI_15905	PGR	USA	-	Schulthess et al., Nature Genetics, 2022	SAMEA10944089	10.25642/IPK/GBIS/15809	No
SAMEA10943985	TRI_15999	PGR	Unknown	-	Schulthess et al., Nature Genetics, 2022	SAMEA10943985	10.25642/IPK/GBIS/15889	No
SAMEA10944091	TRI_16044	PGR	AUT	-	Schulthess et al., Nature Genetics, 2022	SAMEA10944091	10.25642/IPK/GBIS/75294	No
SAMEA10944043	TRI_16397	PGR	Unknown	-	Schulthess et al., Nature Genetics, 2022	SAMEA10944043	10.25642/IPK/GBIS/16106	No
SAMEA10943993	TRI_16401	PGR	Unknown	-	Schulthess et al., Nature Genetics, 2022	SAMEA10943993	10.25642/IPK/GBIS/16110	No
SAMEA10944107	TRI_16411	PGR	Unknown	-	Schulthess et al., Nature Genetics, 2022	SAMEA10944107	10.25642/IPK/GBIS/16120	No
SAMEA10943983	TRI_16781	PGR	ITA	-	Schulthess et al., Nature Genetics, 2022	SAMEA10943983	10.25642/IPK/GBIS/87557	No
SAMEA10944103	TRI_16857	PGR	AUT	-	Schulthess et al., Nature Genetics, 2022	SAMEA10944103	10.25642/IPK/GBIS/87586	No
SAMEA10944036	TRI_19339	PGR	DEU	-	Schulthess et al., Nature Genetics, 2022	SAMEA10944036	10.25642/IPK/GBIS/249511	No
SAMEA10944116	TRI_19399	PGR	Unknown	-	Schulthess et al., Nature Genetics, 2022	SAMEA10944116	10.25642/IPK/GBIS/236225	No
SAMEA10943981	TRI_19482	PGR	ITA	-	Schulthess et al., Nature Genetics, 2022	SAMEA10943981	10.25642/IPK/GBIS/260134	No
SAMEA10944124	TRI_19524	PGR	FRA	-	Schulthess et al., Nature Genetics, 2022	SAMEA10944124	10.25642/IPK/GBIS/260145	No
SAMEA10943988	TRI_19642	PGR	USA	-	Schulthess et al., Nature Genetics, 2022	SAMEA10943988	10.25642/IPK/GBIS/225797	No
SAMEA10944109	TRI_19677	PGR	HUN	-	Schulthess et al., Nature Genetics, 2022	SAMEA10944109	10.25642/IPK/GBIS/260486	No
SAMEA10944079	TRI_19720	PGR	USA	-	Schulthess et al., Nature Genetics, 2022	SAMEA10944079	10.25642/IPK/GBIS/236701	No
SAMEA10944012	TRI_19729	PGR	PRT	-	Schulthess et al., Nature Genetics, 2022	SAMEA10944012	10.25642/IPK/GBIS/225828	No
SAMEA10944117	TRI_19818	PGR	Unknown	-	Schulthess et al., Nature Genetics, 2022	SAMEA10944117	10.25642/IPK/GBIS/262016	No
SAMEA10943980	TRI_20956	PGR	NZL	-	Schulthess et al., Nature Genetics, 2022	SAMEA10943980	10.25642/IPK/GBIS/260503	No
SAMEA10944058	TRI_21021	PGR	AUS	-	Schulthess et al., Nature Genetics, 2022	SAMEA10944058	10.25642/IPK/GBIS/249032	No
SAMEA10944132	TRI_21111	PGR	SUN	-	Schulthess et al., Nature Genetics, 2022	SAMEA10944132	10.25642/IPK/GBIS/236777	No
SAMEA10944134	TRI_21181	PGR	POL	-	Schulthess et al., Nature Genetics, 2022	SAMEA10944134	10.25642/IPK/GBIS/225851	No
SAMEA10944025	TRI_21226	PGR	HUN	-	Schulthess et al., Nature Genetics, 2022	SAMEA10944025	10.25642/IPK/GBIS/248718	No
SAMEA10944066	TRI_21350	PGR	Unknown	-	Schulthess et al., Nature Genetics, 2022	SAMEA10944066	10.25642/IPK/GBIS/255312	No
SAMEA10943973	TRI_21405	PGR	Unknown	-	Schulthess et al., Nature Genetics, 2022	SAMEA10943973	10.25642/IPK/GBIS/231784	No
SAMEA10944027	TRI_21462	PGR	DEU	-	Schulthess et al., Nature Genetics, 2022	SAMEA10944027	10.25642/IPK/GBIS/225773	No
SAMEA10943961	TRI_21755	PGR	USA	-	Schulthess et al., Nature Genetics, 2022	SAMEA10943961	10.25642/IPK/GBIS/230748	No
SAMEA10943954	TRI_21838	PGR	Unknown	-	Schulthess et al., Nature Genetics, 2022	SAMEA10943954	10.25642/IPK/GBIS/248089	No
SAMEA10944056	TRI_22561	PGR	SUN	-	Schulthess et al., Nature Genetics, 2022	SAMEA10944056	10.25642/IPK/GBIS/225878	No
SAMEA10944021	TRI_22633	PGR	DEU	-	Schulthess et al., Nature Genetics, 2022	SAMEA10944021	10.25642/IPK/GBIS/230825	No
SAMEA10944035	TRI_22672	PGR	DEU	-	Schulthess et al., Nature Genetics, 2022	SAMEA10944035	10.25642/IPK/GBIS/252629	No
SAMEA10944000	TRI_22993	PGR	DEU	-	Schulthess et al., Nature Genetics, 2022	SAMEA10944000	10.25642/IPK/GBIS/241464	No
SAMEA10943977	TRI_23129	PGR	Unknown	-	Schulthess et al., Nature Genetics, 2022	SAMEA10943977	10.25642/IPK/GBIS/236247	No
SAMEA10944083	TRI_23760	PGR	FIN	-	Schulthess et al., Nature Genetics, 2022	SAMEA10944083	10.25642/IPK/GBIS/252856	No
SAMEA10944014	TRI_23848	PGR	SWE	-	Schulthess et al., Nature Genetics, 2022	SAMEA10944014	10.25642/IPK/GBIS/256103	No
SAMEA10943990	TRI_23854	PGR	SWE	-	Schulthess et al., Nature Genetics, 2022	SAMEA10943990	10.25642/IPK/GBIS/257434	No
SAMEA10943950	TRI_23876	PGR	FRA	-	Schulthess et al., Nature Genetics, 2022	SAMEA10943950	10.25642/IPK/GBIS/237702	No
SAMEA10944047	TRI_24071	PGR	Unknown	-	Schulthess et al., Nature Genetics, 2022	SAMEA10944047	10.25642/IPK/GBIS/236619	No
SAMEA10943966	TRI_24074	PGR	Unknown	-	Schulthess et al., Nature Genetics, 2022	SAMEA10943966	10.25642/IPK/GBIS/250512	No
SAMEA10944070	TRI_24083	PGR	DEU	-	Schulthess et al., Nature Genetics, 2022	SAMEA10944070	10.25642/IPK/GBIS/248017	No
SAMEA10944120	TRI_24195	PGR	SWE	-	Schulthess et al., Nature Genetics, 2022	SAMEA10944120	10.25642/IPK/GBIS/250501	No
SAMEA10943986	TRI_24254	PGR	POL	-	Schulthess et al., Nature Genetics, 2022	SAMEA10943986	10.25642/IPK/GBIS/237747	No
SAMEA10944023	TRI_24374	PGR	USA	-	Schulthess et al., Nature Genetics, 2022	SAMEA10944023	10.25642/IPK/GBIS/257446	No
SAMEA10943979	TRI_24515	PGR	DEU	-	Schulthess et al., Nature Genetics, 2022	SAMEA10943979	10.25642/IPK/GBIS/241155	No
SAMEA10943959	TRI_24524	PGR	Unknown	-	Schulthess et al., Nature Genetics, 2022	SAMEA10943959	10.25642/IPK/GBIS/232793	No
SAMEA10943970	TRI_24525	PGR	Unknown	-	Schulthess et al., Nature Genetics, 2022	SAMEA10943970	10.25642/IPK/GBIS/227587	No
SAMEA10943967	TRI_24654	PGR	FRA	-	Schulthess et al., Nature Genetics, 2022	SAMEA10943967	10.25642/IPK/GBIS/252491	No
SAMEA10943956	TRI_24760	PGR	Unknown	-	Schulthess et al., Nature Genetics, 2022	SAMEA10943956	10.25642/IPK/GBIS/237619	No
SAMEA10944057	TRI_24798	PGR	FRA	-	Schulthess et al., Nature Genetics, 2022	SAMEA10944057	10.25642/IPK/GBIS/237736	No
SAMEA10944002	TRI_24875	PGR	Unknown	-	Schulthess et al., Nature Genetics, 2022	SAMEA10944002	10.25642/IPK/GBIS/226677	No
SAMEA10944049	TRI_24905	PGR	SUN	-	Schulthess et al., Nature Genetics, 2022	SAMEA10944049	10.25642/IPK/GBIS/257383	No
SAMEA10944045	TRI_25327	PGR	Unknown	-	Schulthess et al., Nature Genetics, 2022	SAMEA10944045	10.25642/IPK/GBIS/253178	No
SAMEA10943944	TRI_25528	PGR	SUN	-	Schulthess et al., Nature Genetics, 2022	SAMEA10943944	10.25642/IPK/GBIS/232955	No
SAMEA10943969	TRI_9333	PGR	FRA	-	Schulthess et al., Nature Genetics, 2022	SAMEA10943969	10.25642/IPK/GBIS/9305	No
SAMEA10944039	TRI_1	PGR	USA	-	Schulthess et al., Nature Genetics, 2022	SAMEA10944039	10.25642/IPK/GBIS/1	No
SAMEA10944016	TRI_109	PGR	SWE	-	Schulthess et al., Nature Genetics, 2022	SAMEA10944016	10.25642/IPK/GBIS/109	No
SAMEA10944074	TRI_1120	PGR	DEU	-	Schulthess et al., Nature Genetics, 2022	SAMEA10944074	10.25642/IPK/GBIS/1120	No
SAMEA10943960	TRI_1210	PGR	SUN	-	Schulthess et al., Nature Genetics, 2022	SAMEA10943960	10.25642/IPK/GBIS/1210	No
SAMEA10943952	TRI_1411	PGR	Unknown	-	Schulthess et al., Nature Genetics, 2022	SAMEA10943952	10.25642/IPK/GBIS/1411	No
SAMEA10944111	TRI_187	PGR	BGR	-	Schulthess et al., Nature Genetics, 2022	SAMEA10944111	10.25642/IPK/GBIS/187	No
SAMEA10943992	TRI_2422	PGR	CHN	-	Schulthess et al., Nature Genetics, 2022	SAMEA10943992	10.25642/IPK/GBIS/2422	No
SAMEA10943982	TRI_24598	PGR	DEU	-	Schulthess et al., Nature Genetics, 2022	SAMEA10943982	10.25642/IPK/GBIS/248014	No
SAMEA10944077	TRI_25	PGR	USA	-	Schulthess et al., Nature Genetics, 2022	SAMEA10944077	10.25642/IPK/GBIS/25	No
SAMEA10944101	TRI_330	PGR	SWE	-	Schulthess et al., Nature Genetics, 2022	SAMEA10944101	10.25642/IPK/GBIS/330	No
SAMEA10943945	TRI_341_1	PGR	AUT	-	Schulthess et al., Nature Genetics, 2022	SAMEA10943945	10.25642/IPK/GBIS/341	No
SAMEA10943994	TRI_341_2	PGR	AUT	-	Schulthess et al., Nature Genetics, 2022	SAMEA10943994	10.25642/IPK/GBIS/341	No
SAMEA10944072	TRI_4189	PGR	DEU	-	Schulthess et al., Nature Genetics, 2022	SAMEA10944072	10.25642/IPK/GBIS/4189	No
SAMEA10944029	TRI_4244	PGR	USA	-	Schulthess et al., Nature Genetics, 2022	SAMEA10944029	10.25642/IPK/GBIS/4244	No
SAMEA10943951	TRI_4723	PGR	FRA	-	Schulthess et al., Nature Genetics, 2022	SAMEA10943951	10.25642/IPK/GBIS/4723	No
SAMEA10943971	TRI_4858	PGR	DEU	-	Schulthess et al., Nature Genetics, 2022	SAMEA10943971	10.25642/IPK/GBIS/4858	No
SAMEA10943957	TRI_4981	PGR	DEU	-	Schulthess et al., Nature Genetics, 2022	SAMEA10943957	10.25642/IPK/GBIS/4981	No
SAMEA10944051	TRI_5042	PGR	NLD	-	Schulthess et al., Nature Genetics, 2022	SAMEA10944051	10.25642/IPK/GBIS/5042	No
SAMEA10943968	TRI_5247	PGR	NLD	-	Schulthess et al., Nature Genetics, 2022	SAMEA10943968	10.25642/IPK/GBIS/5247	No
SAMEA10943978	TRI_5447	PGR	SUN	-	Schulthess et al., Nature Genetics, 2022	SAMEA10943978	10.25642/IPK/GBIS/5447	No
SAMEA10944060	TRI_5804	PGR	IRN	-	Schulthess et al., Nature Genetics, 2022	SAMEA10944060	10.25642/IPK/GBIS/5804	No
SAMEA10943989	TRI_63	PGR	SWE	-	Schulthess et al., Nature Genetics, 2022	SAMEA10943989	10.25642/IPK/GBIS/63	No
SAMEA10943998	TRI_6414	PGR	IRN	-	Schulthess et al., Nature Genetics, 2022	SAMEA10943998	10.25642/IPK/GBIS/6414	No
SAMEA10943963	TRI_6430	PGR	IRN	-	Schulthess et al., Nature Genetics, 2022	SAMEA10943963	10.25642/IPK/GBIS/6430	No
SAMEA10944064	TRI_6454	PGR	IRN	-	Schulthess et al., Nature Genetics, 2022	SAMEA10944064	10.25642/IPK/GBIS/6454	No
SAMEA10943946	TRI_6514	PGR	IRN	-	Schulthess et al., Nature Genetics, 2022	SAMEA10943946	10.25642/IPK/GBIS/6514	No
SAMEA10944053	TRI_6581	PGR	IRN	-	Schulthess et al., Nature Genetics, 2022	SAMEA10944053	10.25642/IPK/GBIS/6581	No
SAMEA10943991	TRI_6717	PGR	FRA	-	Schulthess et al., Nature Genetics, 2022	SAMEA10943991	10.25642/IPK/GBIS/6717	No
SAMEA10943972	TRI_6774	PGR	SUN	-	Schulthess et al., Nature Genetics, 2022	SAMEA10943972	10.25642/IPK/GBIS/6774	No
SAMEA10944055	TRI_6835	PGR	ROU	-	Schulthess et al., Nature Genetics, 2022	SAMEA10944055	10.25642/IPK/GBIS/6835	No
SAMEA10943947	TRI_7079	PGR	TUR	-	Schulthess et al., Nature Genetics, 2022	SAMEA10943947	10.25642/IPK/GBIS/7079	No
SAMEA10944033	TRI_7343	PGR	FRA	-	Schulthess et al., Nature Genetics, 2022	SAMEA10944033	10.25642/IPK/GBIS/67033	No
SAMEA10944128	TRI_7383	PGR	ITA	-	Schulthess et al., Nature Genetics, 2022	SAMEA10944128	10.25642/IPK/GBIS/7367	No
SAMEA10944095	TRI_7384	PGR	YUG	-	Schulthess et al., Nature Genetics, 2022	SAMEA10944095	10.25642/IPK/GBIS/7368	No
SAMEA10944031	TRI_7692	PGR	DEU	-	Schulthess et al., Nature Genetics, 2022	SAMEA10944031	10.25642/IPK/GBIS/7664	No
SAMEA10944118	TRI_7732	PGR	CHE	-	Schulthess et al., Nature Genetics, 2022	SAMEA10944118	10.25642/IPK/GBIS/7704	No
SAMEA10943953	TRI_7883	PGR	FRA	-	Schulthess et al., Nature Genetics, 2022	SAMEA10943953	10.25642/IPK/GBIS/7855	No
SAMEA10944075	TRI_7963	PGR	USA	-	Schulthess et al., Nature Genetics, 2022	SAMEA10944075	10.25642/IPK/GBIS/7935	No
SAMEA10943984	TRI_8076	PGR	CHN	-	Schulthess et al., Nature Genetics, 2022	SAMEA10943984	10.25642/IPK/GBIS/8048	No
SAMEA10944062	TRI_9383	PGR	ITA	-	Schulthess et al., Nature Genetics, 2022	SAMEA10944062	10.25642/IPK/GBIS/9355	No
SAMEA10944105	TRI_9400	PGR	ITA	-	Schulthess et al., Nature Genetics, 2022	SAMEA10944105	10.25642/IPK/GBIS/9372	No
SAMEA10944138	TRI_9405	PGR	ITA	-	Schulthess et al., Nature Genetics, 2022	SAMEA10944138	10.25642/IPK/GBIS/9377	No
SAMEA10943964	TRI_95	PGR	SWE	-	Schulthess et al., Nature Genetics, 2022	SAMEA10943964	10.25642/IPK/GBIS/95	No
SAMEA10944093	TRI_9571	PGR	CHN	-	Schulthess et al., Nature Genetics, 2022	SAMEA10944093	10.25642/IPK/GBIS/9543	No
SAMEA10944142	TRI_9674	PGR	IRN	-	Schulthess et al., Nature Genetics, 2022	SAMEA10944142	10.25642/IPK/GBIS/9646	No
KWSChamsinLP779	KWSChamsin	Cultivar	DEU	-	Schulthess et al., Nature Genetics, 2022	SAMEA10944468	https://www.ncbi.nlm.nih.gov/biosample/23833698	No
KWSSciroccoLP509304	KWSScirocco	Cultivar	DEU	-	Schulthess et al., Nature Genetics, 2022	SAMEA10944328	https://www.ncbi.nlm.nih.gov/biosample/23833663	No
PH57	Lumai22	Cultivar	CHN	-	Wang, et al., GigaScience,2020	-	http://wheat.cau.edu.cn/Wheat_SnpHub_Portal/	No
PH78	Lankao198	Cultivar	CHN	-	Wang, et al., GigaScience,2020	-	http://wheat.cau.edu.cn/Wheat_SnpHub_Portal/	No
1500B	K35	Cultivar	CHN	-	Niu et al., Plant Cell, 2023	SAMC390148	https://ngdc.cncb.ac.cn/gsa/browse/CRA005878	No
1508B	TAM 202	Cultivar	USA	-	Niu et al., Plant Cell, 2023	SAMC390153	https://ngdc.cncb.ac.cn/gsa/browse/CRA005878	No
1510B	Zhengmai98	Cultivar	CHN	-	Niu et al., Plant Cell, 2023	SAMC390154	https://ngdc.cncb.ac.cn/gsa/browse/CRA005878	No
1511B	Fuller	Cultivar	USA	-	Niu et al., Plant Cell, 2023	SAMC390155	https://ngdc.cncb.ac.cn/gsa/browse/CRA005878	No
1512B	Yumai57	Cultivar	CHN	-	Niu et al., Plant Cell, 2023	SAMC390156	https://ngdc.cncb.ac.cn/gsa/browse/CRA005878	No
1513B	Cougar	Cultivar	USA	-	Niu et al., Plant Cell, 2023	SAMC390157	https://ngdc.cncb.ac.cn/gsa/browse/CRA005878	No
1526B	Laredo	Cultivar	USA	-	Niu et al., Plant Cell, 2023	SAMC390167	https://ngdc.cncb.ac.cn/gsa/browse/CRA005878	No
1527B	Bond CL	Cultivar	USA	-	Niu et al., Plant Cell, 2023	SAMC390168	https://ngdc.cncb.ac.cn/gsa/browse/CRA005878	No
1528B	Wanyuanxuan9	Cultivar	CHN	-	Niu et al., Plant Cell, 2023	SAMC390169	https://ngdc.cncb.ac.cn/gsa/browse/CRA005878	No
1529B	Crimson	Cultivar	USA	-	Niu et al., Plant Cell, 2023	SAMC390170	https://ngdc.cncb.ac.cn/gsa/browse/CRA005878	No
1532B	Xinmai9817	Cultivar	CHN	-	Niu et al., Plant Cell, 2023	SAMC390173	https://ngdc.cncb.ac.cn/gsa/browse/CRA005878	No
1534B	Xiaoyan92	Cultivar	CHN	-	Niu et al., Plant Cell, 2023	SAMC390175	https://ngdc.cncb.ac.cn/gsa/browse/CRA005878	No
1535B	Arrowsmith	Cultivar	USA	-	Niu et al., Plant Cell, 2023	SAMC390176	https://ngdc.cncb.ac.cn/gsa/browse/CRA005878	No
1538B	Shannong20	Cultivar	CHN	-	Niu et al., Plant Cell, 2023	SAMC390179	https://ngdc.cncb.ac.cn/gsa/browse/CRA005878	No
1541B	WB411W	Cultivar	USA	-	Niu et al., Plant Cell, 2023	SAMC390182	https://ngdc.cncb.ac.cn/gsa/browse/CRA005878	No
1548B	Hanmai13	Cultivar	CHN	-	Niu et al., Plant Cell, 2023	SAMC390188	https://ngdc.cncb.ac.cn/gsa/browse/CRA005878	No
1549B	TAM 303	Cultivar	USA	-	Niu et al., Plant Cell, 2023	SAMC390189	https://ngdc.cncb.ac.cn/gsa/browse/CRA005878	No
1551B	Xinmai18	Cultivar	CHN	-	Niu et al., Plant Cell, 2023	SAMC390190	https://ngdc.cncb.ac.cn/gsa/browse/CRA005878	No
1552B	Antelope	Cultivar	USA	-	Niu et al., Plant Cell, 2023	SAMC390191	https://ngdc.cncb.ac.cn/gsa/browse/CRA005878	No
1559B	ShiB05-7388	Cultivar	CHN	-	Niu et al., Plant Cell, 2023	SAMC390196	https://ngdc.cncb.ac.cn/gsa/browse/CRA005878	No
1560B	Santa Fe	Cultivar	USA	-	Niu et al., Plant Cell, 2023	SAMC390197	https://ngdc.cncb.ac.cn/gsa/browse/CRA005878	No
1566B	Platte	Cultivar	USA	-	Niu et al., Plant Cell, 2023	SAMC390202	https://ngdc.cncb.ac.cn/gsa/browse/CRA005878	No
1567B	Halt	Cultivar	USA	-	Niu et al., Plant Cell, 2023	SAMC390203	https://ngdc.cncb.ac.cn/gsa/browse/CRA005878	No
1570B	Neosho	Cultivar	USA	-	Niu et al., Plant Cell, 2023	SAMC390206	https://ngdc.cncb.ac.cn/gsa/browse/CRA005878	No
1572B	Windstar	Cultivar	USA	-	Niu et al., Plant Cell, 2023	SAMC390208	https://ngdc.cncb.ac.cn/gsa/browse/CRA005878	No
1576B	Shi5033	Cultivar	CHN	-	Niu et al., Plant Cell, 2023	SAMC390210	https://ngdc.cncb.ac.cn/gsa/browse/CRA005878	No
1581B	Jimai585	Cultivar	CHN	-	Niu et al., Plant Cell, 2023	SAMC390215	https://ngdc.cncb.ac.cn/gsa/browse/CRA005878	No
1582B	Alice	Cultivar	USA	-	Niu et al., Plant Cell, 2023	SAMC390216	https://ngdc.cncb.ac.cn/gsa/browse/CRA005878	No
1585B	C104	Cultivar	CHN	-	Niu et al., Plant Cell, 2023	SAMC390218	https://ngdc.cncb.ac.cn/gsa/browse/CRA005878	No
1586B	Burchett	Cultivar	USA	-	Niu et al., Plant Cell, 2023	SAMC390219	https://ngdc.cncb.ac.cn/gsa/browse/CRA005878	No
1587B	Goodstreak	Cultivar	USA	-	Niu et al., Plant Cell, 2023	SAMC390220	https://ngdc.cncb.ac.cn/gsa/browse/CRA005878	No
1590B	Shanyou225	Cultivar	CHN	-	Niu et al., Plant Cell, 2023	SAMC390223	https://ngdc.cncb.ac.cn/gsa/browse/CRA005878	No
1591B	Betty	Cultivar	USA	-	Niu et al., Plant Cell, 2023	SAMC390224	https://ngdc.cncb.ac.cn/gsa/browse/CRA005878	No
1592B	Zhoumai13	Cultivar	CHN	-	Niu et al., Plant Cell, 2023	SAMC390225	https://ngdc.cncb.ac.cn/gsa/browse/CRA005878	No
1595B	Taishan4033	Cultivar	CHN	-	Niu et al., Plant Cell, 2023	SAMC390228	https://ngdc.cncb.ac.cn/gsa/browse/CRA005878	No
1596B	Rowdy	Cultivar	USA	-	Niu et al., Plant Cell, 2023	SAMC390229	https://ngdc.cncb.ac.cn/gsa/browse/CRA005878	No
1598B	Yumai62	Cultivar	CHN	-	Niu et al., Plant Cell, 2023	SAMC390231	https://ngdc.cncb.ac.cn/gsa/browse/CRA005878	No
1599B	Ripper	Cultivar	USA	-	Niu et al., Plant Cell, 2023	SAMC390232	https://ngdc.cncb.ac.cn/gsa/browse/CRA005878	No
1600B	OK00421	Cultivar	USA	-	Niu et al., Plant Cell, 2023	SAMC390233	https://ngdc.cncb.ac.cn/gsa/browse/CRA005878	No
1601B	Yumai34	Cultivar	CHN	-	Niu et al., Plant Cell, 2023	SAMC390234	https://ngdc.cncb.ac.cn/gsa/browse/CRA005878	No
1608B	Kalvesta	Cultivar	USA	-	Niu et al., Plant Cell, 2023	SAMC390241	https://ngdc.cncb.ac.cn/gsa/browse/CRA005878	No
1610B	Jiaomai668	Cultivar	CHN	-	Niu et al., Plant Cell, 2023	SAMC390243	https://ngdc.cncb.ac.cn/gsa/browse/CRA005878	No
1612B	Thunderbolt	Cultivar	USA	-	Niu et al., Plant Cell, 2023	SAMC390245	https://ngdc.cncb.ac.cn/gsa/browse/CRA005878	No
1613B	Wanmai19	Cultivar	CHN	-	Niu et al., Plant Cell, 2023	SAMC390246	https://ngdc.cncb.ac.cn/gsa/browse/CRA005878	No
1615B	Zhengyou7	Cultivar	CHN	-	Niu et al., Plant Cell, 2023	SAMC390248	https://ngdc.cncb.ac.cn/gsa/browse/CRA005878	No
1617B	Xiaoyan15	Cultivar	CHN	-	Niu et al., Plant Cell, 2023	SAMC390250	https://ngdc.cncb.ac.cn/gsa/browse/CRA005878	No
1619B	Nongda135	Cultivar	CHN	-	Niu et al., Plant Cell, 2023	SAMC390252	https://ngdc.cncb.ac.cn/gsa/browse/CRA005878	No
1620B	Heyne	Cultivar	USA	-	Niu et al., Plant Cell, 2023	SAMC390253	https://ngdc.cncb.ac.cn/gsa/browse/CRA005878	No
1624B	Sturdy 2K	Cultivar	USA	-	Niu et al., Plant Cell, 2023	SAMC390257	https://ngdc.cncb.ac.cn/gsa/browse/CRA005878	No
1626B	Ogallala	Cultivar	USA	-	Niu et al., Plant Cell, 2023	SAMC390259	https://ngdc.cncb.ac.cn/gsa/browse/CRA005878	No
1628B	Yuzhan89106	Cultivar	CHN	-	Niu et al., Plant Cell, 2023	SAMC390261	https://ngdc.cncb.ac.cn/gsa/browse/CRA005878	No
1630B	Zhengyumai9987	Cultivar	CHN	-	Niu et al., Plant Cell, 2023	SAMC390263	https://ngdc.cncb.ac.cn/gsa/browse/CRA005878	No
1631B	Trego	Cultivar	USA	-	Niu et al., Plant Cell, 2023	SAMC390264	https://ngdc.cncb.ac.cn/gsa/browse/CRA005878	No
1632B	Zhengpinmai25	Cultivar	CHN	-	Niu et al., Plant Cell, 2023	SAMC390265	https://ngdc.cncb.ac.cn/gsa/browse/CRA005878	No
1634B	Ok101	Cultivar	USA	-	Niu et al., Plant Cell, 2023	SAMC390267	https://ngdc.cncb.ac.cn/gsa/browse/CRA005878	No
1636B	Wenmai8	Cultivar	CHN	-	Niu et al., Plant Cell, 2023	SAMC390269	https://ngdc.cncb.ac.cn/gsa/browse/CRA005878	No
1637B	Shavano	Cultivar	USA	-	Niu et al., Plant Cell, 2023	SAMC390270	https://ngdc.cncb.ac.cn/gsa/browse/CRA005878	No
1639B	Z39-Dalilengjiao	Cultivar	CHN	-	Niu et al., Plant Cell, 2023	SAMC390272	https://ngdc.cncb.ac.cn/gsa/browse/CRA005878	No
1641B	Lumai5	Cultivar	CHN	-	Niu et al., Plant Cell, 2023	SAMC390274	https://ngdc.cncb.ac.cn/gsa/browse/CRA005878	No
1643B	TAM 112	Cultivar	USA	-	Niu et al., Plant Cell, 2023	SAMC390276	https://ngdc.cncb.ac.cn/gsa/browse/CRA005878	No
1646B	Oro Blanco	Cultivar	USA	-	Niu et al., Plant Cell, 2023	SAMC390279	https://ngdc.cncb.ac.cn/gsa/browse/CRA005878	No
1649B	Xinyang75256	Cultivar	CHN	-	Niu et al., Plant Cell, 2023	SAMC390281	https://ngdc.cncb.ac.cn/gsa/browse/CRA005878	No
1650B	Stanton	Cultivar	USA	-	Niu et al., Plant Cell, 2023	SAMC390282	https://ngdc.cncb.ac.cn/gsa/browse/CRA005878	No
1651B	Harding	Cultivar	USA	-	Niu et al., Plant Cell, 2023	SAMC390283	https://ngdc.cncb.ac.cn/gsa/browse/CRA005878	No
1653B	Tomahauk	Cultivar	USA	-	Niu et al., Plant Cell, 2023	SAMC390285	https://ngdc.cncb.ac.cn/gsa/browse/CRA005878	No
1654B	Luomai6	Cultivar	CHN	-	Niu et al., Plant Cell, 2023	SAMC390286	https://ngdc.cncb.ac.cn/gsa/browse/CRA005878	No
1658B	2137	Cultivar	USA	-	Niu et al., Plant Cell, 2023	SAMC390290	https://ngdc.cncb.ac.cn/gsa/browse/CRA005878	No
1659B	Nekota	Cultivar	USA	-	Niu et al., Plant Cell, 2023	SAMC390291	https://ngdc.cncb.ac.cn/gsa/browse/CRA005878	No
1662B	Wendy	Cultivar	USA	-	Niu et al., Plant Cell, 2023	SAMC390293	https://ngdc.cncb.ac.cn/gsa/browse/CRA005878	No
1664B	Ponderosa	Cultivar	USA	-	Niu et al., Plant Cell, 2023	SAMC390295	https://ngdc.cncb.ac.cn/gsa/browse/CRA005878	No
1665B	Luohan8	Cultivar	CHN	-	Niu et al., Plant Cell, 2023	SAMC390296	https://ngdc.cncb.ac.cn/gsa/browse/CRA005878	No
1666B	Shan229	Cultivar	CHN	-	Niu et al., Plant Cell, 2023	SAMC390297	https://ngdc.cncb.ac.cn/gsa/browse/CRA005878	No
1670B	Hatcher	Cultivar	USA	-	Niu et al., Plant Cell, 2023	SAMC390301	https://ngdc.cncb.ac.cn/gsa/browse/CRA005878	No
1671B	Harry	Cultivar	USA	-	Niu et al., Plant Cell, 2023	SAMC390302	https://ngdc.cncb.ac.cn/gsa/browse/CRA005878	No
1676B	Yubao1	Cultivar	CHN	-	Niu et al., Plant Cell, 2023	SAMC390306	https://ngdc.cncb.ac.cn/gsa/browse/CRA005878	No
1677B	Jinnong207	Cultivar	CHN	-	Niu et al., Plant Cell, 2023	SAMC390307	https://ngdc.cncb.ac.cn/gsa/browse/CRA005878	No
1680B	Aizao8	Cultivar	CHN	-	Niu et al., Plant Cell, 2023	SAMC390310	https://ngdc.cncb.ac.cn/gsa/browse/CRA005878	No
1682B	Above	Cultivar	USA	-	Niu et al., Plant Cell, 2023	SAMC390312	https://ngdc.cncb.ac.cn/gsa/browse/CRA005878	No
1683B	Kenong199	Cultivar	CHN	-	Niu et al., Plant Cell, 2023	SAMC390313	https://ngdc.cncb.ac.cn/gsa/browse/CRA005878	No
1687B	Huapei6	Cultivar	CHN	-	Niu et al., Plant Cell, 2023	SAMC390317	https://ngdc.cncb.ac.cn/gsa/browse/CRA005878	No
1689B	ok Bullet	Cultivar	USA	-	Niu et al., Plant Cell, 2023	SAMC390319	https://ngdc.cncb.ac.cn/gsa/browse/CRA005878	No
1695B	Xiaoyan55	Cultivar	CHN	-	Niu et al., Plant Cell, 2023	SAMC390324	https://ngdc.cncb.ac.cn/gsa/browse/CRA005878	No
1696B	Alliance	Cultivar	USA	-	Niu et al., Plant Cell, 2023	SAMC390325	https://ngdc.cncb.ac.cn/gsa/browse/CRA005878	No
1697B	Jagalene	Cultivar	USA	-	Niu et al., Plant Cell, 2023	SAMC390326	https://ngdc.cncb.ac.cn/gsa/browse/CRA005878	No
1698B	Chuanmai7201	Cultivar	CHN	-	Niu et al., Plant Cell, 2023	SAMC390327	https://ngdc.cncb.ac.cn/gsa/browse/CRA005878	No
1701B	Cossack	Cultivar	USA	-	Niu et al., Plant Cell, 2023	SAMC390330	https://ngdc.cncb.ac.cn/gsa/browse/CRA005878	No
1702B	Changhe24	Cultivar	CHN	-	Niu et al., Plant Cell, 2023	SAMC390331	https://ngdc.cncb.ac.cn/gsa/browse/CRA005878	No
1703B	Lankao86	Cultivar	CHN	-	Niu et al., Plant Cell, 2023	SAMC390332	https://ngdc.cncb.ac.cn/gsa/browse/CRA005878	No
1711B	Xiaoyan4	Cultivar	CHN	-	Niu et al., Plant Cell, 2023	SAMC390337	https://ngdc.cncb.ac.cn/gsa/browse/CRA005878	No
1713B	Longhorn	Cultivar	USA	-	Niu et al., Plant Cell, 2023	SAMC390339	https://ngdc.cncb.ac.cn/gsa/browse/CRA005878	No
1714B	Jules	Cultivar	USA	-	Niu et al., Plant Cell, 2023	SAMC390340	https://ngdc.cncb.ac.cn/gsa/browse/CRA005878	No
1721B	SD97538	Cultivar	USA	-	Niu et al., Plant Cell, 2023	SAMC390347	https://ngdc.cncb.ac.cn/gsa/browse/CRA005878	No
1722B	Huaimai22	Cultivar	CHN	-	Niu et al., Plant Cell, 2023	SAMC390348	https://ngdc.cncb.ac.cn/gsa/browse/CRA005878	No
1723B	Yuma	Cultivar	USA	-	Niu et al., Plant Cell, 2023	SAMC390349	https://ngdc.cncb.ac.cn/gsa/browse/CRA005878	No
1734B	Wanyuanbai1	Cultivar	CHN	-	Niu et al., Plant Cell, 2023	SAMC390358	https://ngdc.cncb.ac.cn/gsa/browse/CRA005878	No
1736B	Cutter	Cultivar	USA	-	Niu et al., Plant Cell, 2023	SAMC390360	https://ngdc.cncb.ac.cn/gsa/browse/CRA005878	No
1740B	Shan253	Cultivar	CHN	-	Niu et al., Plant Cell, 2023	SAMC390364	https://ngdc.cncb.ac.cn/gsa/browse/CRA005878	No
1741B	09J40	Cultivar	CHN	-	Niu et al., Plant Cell, 2023	SAMC390365	https://ngdc.cncb.ac.cn/gsa/browse/CRA005878	No
1742B	Lankaoaizao8	Cultivar	CHN	-	Niu et al., Plant Cell, 2023	SAMC390366	https://ngdc.cncb.ac.cn/gsa/browse/CRA005878	No
1744B	Zhengmai005	Cultivar	CHN	-	Niu et al., Plant Cell, 2023	SAMC390368	https://ngdc.cncb.ac.cn/gsa/browse/CRA005878	No
1748B	Xinong2611	Cultivar	CHN	-	Niu et al., Plant Cell, 2023	SAMC390372	https://ngdc.cncb.ac.cn/gsa/browse/CRA005878	No
1755B	Tandem	Cultivar	USA	-	Niu et al., Plant Cell, 2023	SAMC390377	https://ngdc.cncb.ac.cn/gsa/browse/CRA005878	No
1757B	Xiaoyan503	Cultivar	CHN	-	Niu et al., Plant Cell, 2023	SAMC390379	https://ngdc.cncb.ac.cn/gsa/browse/CRA005878	No
1758B	Overley	Cultivar	USA	-	Niu et al., Plant Cell, 2023	SAMC390380	https://ngdc.cncb.ac.cn/gsa/browse/CRA005878	No
1760B	Kenong1006	Cultivar	CHN	-	Niu et al., Plant Cell, 2023	SAMC390382	https://ngdc.cncb.ac.cn/gsa/browse/CRA005878	No
1762B	Jinmai49	Cultivar	CHN	-	Niu et al., Plant Cell, 2023	SAMC390384	https://ngdc.cncb.ac.cn/gsa/browse/CRA005878	No
1765B	Qinmai11	Cultivar	CHN	-	Niu et al., Plant Cell, 2023	SAMC390387	https://ngdc.cncb.ac.cn/gsa/browse/CRA005878	No
1766B	2174	Cultivar	USA	-	Niu et al., Plant Cell, 2023	SAMC390388	https://ngdc.cncb.ac.cn/gsa/browse/CRA005878	No
1775B	Endurance	Cultivar	USA	-	Niu et al., Plant Cell, 2023	SAMC390397	https://ngdc.cncb.ac.cn/gsa/browse/CRA005878	No
1780B	Luohan11	Cultivar	CHN	-	Niu et al., Plant Cell, 2023	SAMC390402	https://ngdc.cncb.ac.cn/gsa/browse/CRA005878	No
1781A	Xiaoyan926	Cultivar	CHN	-	Niu et al., Plant Cell, 2023	SAMC390403	https://ngdc.cncb.ac.cn/gsa/browse/CRA005878	No
1783B	Changwu131	Cultivar	CHN	-	Niu et al., Plant Cell, 2023	SAMC390405	https://ngdc.cncb.ac.cn/gsa/browse/CRA005878	No
1786B	Henong825	Cultivar	CHN	-	Niu et al., Plant Cell, 2023	SAMC390408	https://ngdc.cncb.ac.cn/gsa/browse/CRA005878	No
1787B	Yumai14	Cultivar	CHN	-	Niu et al., Plant Cell, 2023	SAMC390409	https://ngdc.cncb.ac.cn/gsa/browse/CRA005878	No
1791B	Luomai21	Cultivar	CHN	-	Niu et al., Plant Cell, 2023	SAMC390413	https://ngdc.cncb.ac.cn/gsa/browse/CRA005878	No
1792B	Yuanfeng175	Cultivar	CHN	-	Niu et al., Plant Cell, 2023	SAMC390414	https://ngdc.cncb.ac.cn/gsa/browse/CRA005878	No
1797B	Cisco	Cultivar	USA	-	Niu et al., Plant Cell, 2023	SAMC390419	https://ngdc.cncb.ac.cn/gsa/browse/CRA005878	No
1802B	Wahoo	Cultivar	USA	-	Niu et al., Plant Cell, 2023	SAMC390423	https://ngdc.cncb.ac.cn/gsa/browse/CRA005878	No
1803B	Nongda1193	Cultivar	CHN	-	Niu et al., Plant Cell, 2023	SAMC390424	https://ngdc.cncb.ac.cn/gsa/browse/CRA005878	No
1804B	Zhengmai9405	Cultivar	CHN	-	Niu et al., Plant Cell, 2023	SAMC390425	https://ngdc.cncb.ac.cn/gsa/browse/CRA005878	No
1806B	Hallam	Cultivar	USA	-	Niu et al., Plant Cell, 2023	SAMC390427	https://ngdc.cncb.ac.cn/gsa/browse/CRA005878	No
1810B	Shan150	Cultivar	CHN	-	Niu et al., Plant Cell, 2023	SAMC390430	https://ngdc.cncb.ac.cn/gsa/browse/CRA005878	No
1814B	Zhaomin1006-08X3	Cultivar	CHN	-	Niu et al., Plant Cell, 2023	SAMC390434	https://ngdc.cncb.ac.cn/gsa/browse/CRA005878	No
1815B	Kenong2007	Cultivar	CHN	-	Niu et al., Plant Cell, 2023	SAMC390435	https://ngdc.cncb.ac.cn/gsa/browse/CRA005878	No
1816B	Prowers	Cultivar	USA	-	Niu et al., Plant Cell, 2023	SAMC390436	https://ngdc.cncb.ac.cn/gsa/browse/CRA005878	No
1817B	Liangfeng998	Cultivar	CHN	-	Niu et al., Plant Cell, 2023	SAMC390437	https://ngdc.cncb.ac.cn/gsa/browse/CRA005878	No
1820B	Kenong9204	Cultivar	CHN	-	Niu et al., Plant Cell, 2023	SAMC390440	https://ngdc.cncb.ac.cn/gsa/browse/CRA005878	No
1821B	Zhengmai1066	Cultivar	CHN	-	Niu et al., Plant Cell, 2023	SAMC390441	https://ngdc.cncb.ac.cn/gsa/browse/CRA005878	No
1823B	NC08-2	Cultivar	CHN	-	Niu et al., Plant Cell, 2023	SAMC390442	https://ngdc.cncb.ac.cn/gsa/browse/CRA005878	No
1824B	Okfield	Cultivar	USA	-	Niu et al., Plant Cell, 2023	SAMC390443	https://ngdc.cncb.ac.cn/gsa/browse/CRA005878	No
1833B	Zhengmai0856	Cultivar	CHN	-	Niu et al., Plant Cell, 2023	SAMC390449	https://ngdc.cncb.ac.cn/gsa/browse/CRA005878	No
1835B	Hondo	Cultivar	USA	-	Niu et al., Plant Cell, 2023	SAMC390451	https://ngdc.cncb.ac.cn/gsa/browse/CRA005878	No
1836B	Yunong416	Cultivar	CHN	-	Niu et al., Plant Cell, 2023	SAMC390452	https://ngdc.cncb.ac.cn/gsa/browse/CRA005878	No
1837B	Intrada	Cultivar	USA	-	Niu et al., Plant Cell, 2023	SAMC390453	https://ngdc.cncb.ac.cn/gsa/browse/CRA005878	No
1843B	RonL	Cultivar	USA	-	Niu et al., Plant Cell, 2023	SAMC390459	https://ngdc.cncb.ac.cn/gsa/browse/CRA005878	No
1846B	Shixin828	Cultivar	CHN	-	Niu et al., Plant Cell, 2023	SAMC390462	https://ngdc.cncb.ac.cn/gsa/browse/CRA005878	No
1849B	Keota	Cultivar	USA	-	Niu et al., Plant Cell, 2023	SAMC390465	https://ngdc.cncb.ac.cn/gsa/browse/CRA005878	No
1857B	Luohan13	Cultivar	CHN	-	Niu et al., Plant Cell, 2023	SAMC390472	https://ngdc.cncb.ac.cn/gsa/browse/CRA005878	No
1858B	Xiaoyan39	Cultivar	CHN	-	Niu et al., Plant Cell, 2023	SAMC390473	https://ngdc.cncb.ac.cn/gsa/browse/CRA005878	No
1862B	Ankor	Cultivar	USA	-	Niu et al., Plant Cell, 2023	SAMC390477	https://ngdc.cncb.ac.cn/gsa/browse/CRA005878	No
1869B	Arlin	Cultivar	USA	-	Niu et al., Plant Cell, 2023	SAMC390483	https://ngdc.cncb.ac.cn/gsa/browse/CRA005878	No
1870B	Huaimai25	Cultivar	CHN	-	Niu et al., Plant Cell, 2023	SAMC390484	https://ngdc.cncb.ac.cn/gsa/browse/CRA005878	No
1873B	TAM 111	Cultivar	USA	-	Niu et al., Plant Cell, 2023	SAMC390487	https://ngdc.cncb.ac.cn/gsa/browse/CRA005878	No
1874B	Shixin733	Cultivar	CHN	-	Niu et al., Plant Cell, 2023	SAMC390488	https://ngdc.cncb.ac.cn/gsa/browse/CRA005878	No
1880B	Niobrara	Cultivar	USA	-	Niu et al., Plant Cell, 2023	SAMC390494	https://ngdc.cncb.ac.cn/gsa/browse/CRA005878	No
1882B	TAM 400	Cultivar	USA	-	Niu et al., Plant Cell, 2023	SAMC390496	https://ngdc.cncb.ac.cn/gsa/browse/CRA005878	No
1883B	Chang6359	Cultivar	CHN	-	Niu et al., Plant Cell, 2023	SAMC390497	https://ngdc.cncb.ac.cn/gsa/browse/CRA005878	No
1884B	Han4589	Cultivar	CHN	-	Niu et al., Plant Cell, 2023	SAMC390498	https://ngdc.cncb.ac.cn/gsa/browse/CRA005878	No
1498B	Huangmangbai	Landrace	CHN	-	Niu et al., Plant Cell, 2023	SAMC390146	https://ngdc.cncb.ac.cn/gsa/browse/CRA005878	No
1499B	W157	Landrace	IND	-	Niu et al., Plant Cell, 2023	SAMC390147	https://ngdc.cncb.ac.cn/gsa/browse/CRA005878	No
1505B	477	Landrace	AFG	-	Niu et al., Plant Cell, 2023	SAMC390151	https://ngdc.cncb.ac.cn/gsa/browse/CRA005878	No
1514B	Misria	Landrace	IRQ	-	Niu et al., Plant Cell, 2023	SAMC390158	https://ngdc.cncb.ac.cn/gsa/browse/CRA005878	No
1517B	TJK04-379	Landrace	TJK	-	Niu et al., Plant Cell, 2023	SAMC390159	https://ngdc.cncb.ac.cn/gsa/browse/CRA005878	No
1518B	Hawasia	Landrace	IRQ	-	Niu et al., Plant Cell, 2023	SAMC390160	https://ngdc.cncb.ac.cn/gsa/browse/CRA005878	No
1519B	Karakilcik	Landrace	TUR	-	Niu et al., Plant Cell, 2023	SAMC390161	https://ngdc.cncb.ac.cn/gsa/browse/CRA005878	No
1520B	Zhengzi8709-4-4	Landrace	CHN	-	Niu et al., Plant Cell, 2023	SAMC390162	https://ngdc.cncb.ac.cn/gsa/browse/CRA005878	No
1525B	12611	Landrace	AFG	-	Niu et al., Plant Cell, 2023	SAMC390166	https://ngdc.cncb.ac.cn/gsa/browse/CRA005878	No
1530B	Gandom	Landrace	AFG	-	Niu et al., Plant Cell, 2023	SAMC390171	https://ngdc.cncb.ac.cn/gsa/browse/CRA005878	No
1531B	40b	Landrace	IRN	-	Niu et al., Plant Cell, 2023	SAMC390172	https://ngdc.cncb.ac.cn/gsa/browse/CRA005878	No
1536B	1976-1-1	Landrace	TUR	-	Niu et al., Plant Cell, 2023	SAMC390177	https://ngdc.cncb.ac.cn/gsa/browse/CRA005878	No
1537B	TJK03-194	Landrace	TJK	-	Niu et al., Plant Cell, 2023	SAMC390178	https://ngdc.cncb.ac.cn/gsa/browse/CRA005878	No
1540B	L8	Landrace	CHN	-	Niu et al., Plant Cell, 2023	SAMC390181	https://ngdc.cncb.ac.cn/gsa/browse/CRA005878	No
1542B	IWA8604270	Landrace	IRN	-	Niu et al., Plant Cell, 2023	SAMC390183	https://ngdc.cncb.ac.cn/gsa/browse/CRA005878	No
1543B	Cankiri	Landrace	TUR	-	Niu et al., Plant Cell, 2023	SAMC390184	https://ngdc.cncb.ac.cn/gsa/browse/CRA005878	No
1544B	86PK1272-001.00	Landrace	PAK	-	Niu et al., Plant Cell, 2023	SAMC390185	https://ngdc.cncb.ac.cn/gsa/browse/CRA005878	No
1545B	12985	Landrace	AFG	-	Niu et al., Plant Cell, 2023	SAMC390186	https://ngdc.cncb.ac.cn/gsa/browse/CRA005878	No
1556B	Hongyouzi	Landrace	CHN	-	Niu et al., Plant Cell, 2023	SAMC390194	https://ngdc.cncb.ac.cn/gsa/browse/CRA005878	No
1558B	FAO 33.213	Landrace	PAK	-	Niu et al., Plant Cell, 2023	SAMC390195	https://ngdc.cncb.ac.cn/gsa/browse/CRA005878	No
1561B	Homara Mania	Landrace	IRQ	-	Niu et al., Plant Cell, 2023	SAMC390198	https://ngdc.cncb.ac.cn/gsa/browse/CRA005878	No
1563B	TJK2006:335	Landrace	TJK	-	Niu et al., Plant Cell, 2023	SAMC390199	https://ngdc.cncb.ac.cn/gsa/browse/CRA005878	No
1564B	Dame	Landrace	IRN	-	Niu et al., Plant Cell, 2023	SAMC390200	https://ngdc.cncb.ac.cn/gsa/browse/CRA005878	No
1565B	Yosifia	Landrace	IRQ	-	Niu et al., Plant Cell, 2023	SAMC390201	https://ngdc.cncb.ac.cn/gsa/browse/CRA005878	No
1569B	6333	Landrace	TUR	-	Niu et al., Plant Cell, 2023	SAMC390205	https://ngdc.cncb.ac.cn/gsa/browse/CRA005878	No
1575B	K2003-55	Landrace	KAZ	-	Niu et al., Plant Cell, 2023	SAMC390209	https://ngdc.cncb.ac.cn/gsa/browse/CRA005878	No
1577B	TJK03-195	Landrace	TJK	-	Niu et al., Plant Cell, 2023	SAMC390211	https://ngdc.cncb.ac.cn/gsa/browse/CRA005878	No
1578B	86PK1306-002.00	Landrace	PAK	-	Niu et al., Plant Cell, 2023	SAMC390212	https://ngdc.cncb.ac.cn/gsa/browse/CRA005878	No
1580A	Mania	Landrace	IRQ	-	Niu et al., Plant Cell, 2023	SAMC390214	https://ngdc.cncb.ac.cn/gsa/browse/CRA005878	No
1583B	Gandom-i-Safade	Landrace	AFG	-	Niu et al., Plant Cell, 2023	SAMC390217	https://ngdc.cncb.ac.cn/gsa/browse/CRA005878	No
1588B	Baixiaomangmai	Landrace	CHN	-	Niu et al., Plant Cell, 2023	SAMC390221	https://ngdc.cncb.ac.cn/gsa/browse/CRA005878	No
1589B	84TK101-036.1	Landrace	TUR	-	Niu et al., Plant Cell, 2023	SAMC390222	https://ngdc.cncb.ac.cn/gsa/browse/CRA005878	No
1593B	Floransa	Landrace	TUR	-	Niu et al., Plant Cell, 2023	SAMC390226	https://ngdc.cncb.ac.cn/gsa/browse/CRA005878	No
1594B	8916-2	Landrace	TUR	-	Niu et al., Plant Cell, 2023	SAMC390227	https://ngdc.cncb.ac.cn/gsa/browse/CRA005878	No
1602B	IWA8614070	Landrace	IRN	-	Niu et al., Plant Cell, 2023	SAMC390235	https://ngdc.cncb.ac.cn/gsa/browse/CRA005878	No
1603B	B-872	Landrace	TUR	-	Niu et al., Plant Cell, 2023	SAMC390236	https://ngdc.cncb.ac.cn/gsa/browse/CRA005878	No
1604B	K17	Landrace	CHN	-	Niu et al., Plant Cell, 2023	SAMC390237	https://ngdc.cncb.ac.cn/gsa/browse/CRA005878	No
1606B	Type No. 23-2	Landrace	PAK	-	Niu et al., Plant Cell, 2023	SAMC390239	https://ngdc.cncb.ac.cn/gsa/browse/CRA005878	No
1607B	8241	Landrace	CHN	-	Niu et al., Plant Cell, 2023	SAMC390240	https://ngdc.cncb.ac.cn/gsa/browse/CRA005878	No
1611B	86PK1304-001.00	Landrace	PAK	-	Niu et al., Plant Cell, 2023	SAMC390244	https://ngdc.cncb.ac.cn/gsa/browse/CRA005878	No
1614B	Type No.25	Landrace	PAK	-	Niu et al., Plant Cell, 2023	SAMC390247	https://ngdc.cncb.ac.cn/gsa/browse/CRA005878	No
1616B	Damaskus 6	Landrace	SYR	-	Niu et al., Plant Cell, 2023	SAMC390249	https://ngdc.cncb.ac.cn/gsa/browse/CRA005878	No
1618B	79TK104-552B	Landrace	TUR	-	Niu et al., Plant Cell, 2023	SAMC390251	https://ngdc.cncb.ac.cn/gsa/browse/CRA005878	No
1625B	TU86-14-04-1	Landrace	TUR	-	Niu et al., Plant Cell, 2023	SAMC390258	https://ngdc.cncb.ac.cn/gsa/browse/CRA005878	No
1627B	Hong Huo Mai	Landrace	CHN	-	Niu et al., Plant Cell, 2023	SAMC390260	https://ngdc.cncb.ac.cn/gsa/browse/CRA005878	No
1629B	Kasisik	Landrace	TUR	-	Niu et al., Plant Cell, 2023	SAMC390262	https://ngdc.cncb.ac.cn/gsa/browse/CRA005878	No
1633B	84	Landrace	IRQ	-	Niu et al., Plant Cell, 2023	SAMC390266	https://ngdc.cncb.ac.cn/gsa/browse/CRA005878	No
1635B	81	Landrace	IRQ	-	Niu et al., Plant Cell, 2023	SAMC390268	https://ngdc.cncb.ac.cn/gsa/browse/CRA005878	No
1638B	Yumusak B	Landrace	TUR	-	Niu et al., Plant Cell, 2023	SAMC390271	https://ngdc.cncb.ac.cn/gsa/browse/CRA005878	No
1640B	Tirmai	Landrace	AFG	-	Niu et al., Plant Cell, 2023	SAMC390273	https://ngdc.cncb.ac.cn/gsa/browse/CRA005878	No
1642B	10516	Landrace	TUR	-	Niu et al., Plant Cell, 2023	SAMC390275	https://ngdc.cncb.ac.cn/gsa/browse/CRA005878	No
1645B	PNE 226-2	Landrace	PAK	-	Niu et al., Plant Cell, 2023	SAMC390278	https://ngdc.cncb.ac.cn/gsa/browse/CRA005878	No
1647B	79TK098-516	Landrace	TUR	-	Niu et al., Plant Cell, 2023	SAMC390280	https://ngdc.cncb.ac.cn/gsa/browse/CRA005878	No
1652B	9010	Landrace	CHN	-	Niu et al., Plant Cell, 2023	SAMC390284	https://ngdc.cncb.ac.cn/gsa/browse/CRA005878	No
1661B	Type No.14	Landrace	PAK	-	Niu et al., Plant Cell, 2023	SAMC390292	https://ngdc.cncb.ac.cn/gsa/browse/CRA005878	No
1663B	79TK100-531A-2	Landrace	TUR	-	Niu et al., Plant Cell, 2023	SAMC390294	https://ngdc.cncb.ac.cn/gsa/browse/CRA005878	No
1667B	4075	Landrace	TUR	-	Niu et al., Plant Cell, 2023	SAMC390298	https://ngdc.cncb.ac.cn/gsa/browse/CRA005878	No
1668B	Guang Siu Zi	Landrace	CHN	-	Niu et al., Plant Cell, 2023	SAMC390299	https://ngdc.cncb.ac.cn/gsa/browse/CRA005878	No
1669B	IWA8608636	Landrace	IRN	-	Niu et al., Plant Cell, 2023	SAMC390300	https://ngdc.cncb.ac.cn/gsa/browse/CRA005878	No
1672B	Kendiharia	Landrace	IRQ	-	Niu et al., Plant Cell, 2023	SAMC390303	https://ngdc.cncb.ac.cn/gsa/browse/CRA005878	No
1678B	IWA8607807	Landrace	IRN	-	Niu et al., Plant Cell, 2023	SAMC390308	https://ngdc.cncb.ac.cn/gsa/browse/CRA005878	No
1681B	451	Landrace	AFG	-	Niu et al., Plant Cell, 2023	SAMC390311	https://ngdc.cncb.ac.cn/gsa/browse/CRA005878	No
1684B	IWA8604735	Landrace	IRN	-	Niu et al., Plant Cell, 2023	SAMC390314	https://ngdc.cncb.ac.cn/gsa/browse/CRA005878	No
1685B	IWA8604731	Landrace	IRN	-	Niu et al., Plant Cell, 2023	SAMC390315	https://ngdc.cncb.ac.cn/gsa/browse/CRA005878	No
1686B	Hulutou	Landrace	CHN	-	Niu et al., Plant Cell, 2023	SAMC390316	https://ngdc.cncb.ac.cn/gsa/browse/CRA005878	No
1690B	L3B	Landrace	CHN	-	Niu et al., Plant Cell, 2023	SAMC390320	https://ngdc.cncb.ac.cn/gsa/browse/CRA005878	No
1691B	455	Landrace	AFG	-	Niu et al., Plant Cell, 2023	SAMC390321	https://ngdc.cncb.ac.cn/gsa/browse/CRA005878	No
1693B	1893	Landrace	TUR	-	Niu et al., Plant Cell, 2023	SAMC390322	https://ngdc.cncb.ac.cn/gsa/browse/CRA005878	No
1694B	Sadabozu 1	Landrace	JPN	-	Niu et al., Plant Cell, 2023	SAMC390323	https://ngdc.cncb.ac.cn/gsa/browse/CRA005878	No
1699B	168	Landrace	UZB	-	Niu et al., Plant Cell, 2023	SAMC390328	https://ngdc.cncb.ac.cn/gsa/browse/CRA005878	No
1700B	79TK098-519A	Landrace	TUR	-	Niu et al., Plant Cell, 2023	SAMC390329	https://ngdc.cncb.ac.cn/gsa/browse/CRA005878	No
1704B	PNE 226-1	Landrace	PAK	-	Niu et al., Plant Cell, 2023	SAMC390333	https://ngdc.cncb.ac.cn/gsa/browse/CRA005878	No
1706B	Gandom-i-Safadek	Landrace	AFG	-	Niu et al., Plant Cell, 2023	SAMC390334	https://ngdc.cncb.ac.cn/gsa/browse/CRA005878	No
1707B	3310	Landrace	AFG	-	Niu et al., Plant Cell, 2023	SAMC390335	https://ngdc.cncb.ac.cn/gsa/browse/CRA005878	No
1709B	Normal Yumusak	Landrace	TUR	-	Niu et al., Plant Cell, 2023	SAMC390336	https://ngdc.cncb.ac.cn/gsa/browse/CRA005878	No
1712B	IWA8612682	Landrace	IRN	-	Niu et al., Plant Cell, 2023	SAMC390338	https://ngdc.cncb.ac.cn/gsa/browse/CRA005878	No
1715A	14/17	Landrace	TUR	-	Niu et al., Plant Cell, 2023	SAMC390341	https://ngdc.cncb.ac.cn/gsa/browse/CRA005878	No
1716B	W128	Landrace	IND	-	Niu et al., Plant Cell, 2023	SAMC390342	https://ngdc.cncb.ac.cn/gsa/browse/CRA005878	No
1717B	Zhengzhou6903	Landrace	CHN	-	Niu et al., Plant Cell, 2023	SAMC390343	https://ngdc.cncb.ac.cn/gsa/browse/CRA005878	No
1718A	32	Landrace	IRN	-	Niu et al., Plant Cell, 2023	SAMC390344	https://ngdc.cncb.ac.cn/gsa/browse/CRA005878	No
1719B	W168	Landrace	IND	-	Niu et al., Plant Cell, 2023	SAMC390345	https://ngdc.cncb.ac.cn/gsa/browse/CRA005878	No
1720B	Kunduru Menceki	Landrace	TUR	-	Niu et al., Plant Cell, 2023	SAMC390346	https://ngdc.cncb.ac.cn/gsa/browse/CRA005878	No
1725B	1881	Landrace	TUR	-	Niu et al., Plant Cell, 2023	SAMC390350	https://ngdc.cncb.ac.cn/gsa/browse/CRA005878	No
1726A	TJK03-295	Landrace	TJK	-	Niu et al., Plant Cell, 2023	SAMC390351	https://ngdc.cncb.ac.cn/gsa/browse/CRA005878	No
1727B	TJK2006:291	Landrace	TJK	-	Niu et al., Plant Cell, 2023	SAMC390352	https://ngdc.cncb.ac.cn/gsa/browse/CRA005878	No
1728B	IWA8604628	Landrace	IRN	-	Niu et al., Plant Cell, 2023	SAMC390353	https://ngdc.cncb.ac.cn/gsa/browse/CRA005878	No
1730B	IWA8604010	Landrace	IRN	-	Niu et al., Plant Cell, 2023	SAMC390354	https://ngdc.cncb.ac.cn/gsa/browse/CRA005878	No
1731A	432	Landrace	AFG	-	Niu et al., Plant Cell, 2023	SAMC390355	https://ngdc.cncb.ac.cn/gsa/browse/CRA005878	No
1732A	Kamchtka	Landrace	ARM	-	Niu et al., Plant Cell, 2023	SAMC390356	https://ngdc.cncb.ac.cn/gsa/browse/CRA005878	No
1733A	8220	Landrace	CHN	-	Niu et al., Plant Cell, 2023	SAMC390357	https://ngdc.cncb.ac.cn/gsa/browse/CRA005878	No
1735B	79TK109-595	Landrace	TUR	-	Niu et al., Plant Cell, 2023	SAMC390359	https://ngdc.cncb.ac.cn/gsa/browse/CRA005878	No
1737A	4244	Landrace	TUR	-	Niu et al., Plant Cell, 2023	SAMC390361	https://ngdc.cncb.ac.cn/gsa/browse/CRA005878	No
1738B	370	Landrace	UZB	-	Niu et al., Plant Cell, 2023	SAMC390362	https://ngdc.cncb.ac.cn/gsa/browse/CRA005878	No
1739B	Nyu Bai	Landrace	JPN	-	Niu et al., Plant Cell, 2023	SAMC390363	https://ngdc.cncb.ac.cn/gsa/browse/CRA005878	No
1743B	14224	Landrace	PAK	-	Niu et al., Plant Cell, 2023	SAMC390367	https://ngdc.cncb.ac.cn/gsa/browse/CRA005878	No
1745B	Kilcikiz	Landrace	TUR	-	Niu et al., Plant Cell, 2023	SAMC390369	https://ngdc.cncb.ac.cn/gsa/browse/CRA005878	No
1746B	K2003-108	Landrace	KAZ	-	Niu et al., Plant Cell, 2023	SAMC390370	https://ngdc.cncb.ac.cn/gsa/browse/CRA005878	No
1750B	Type No. 23-1	Landrace	PAK	-	Niu et al., Plant Cell, 2023	SAMC390373	https://ngdc.cncb.ac.cn/gsa/browse/CRA005878	No
1751B	Sanshukomugi	Landrace	JPN	-	Niu et al., Plant Cell, 2023	SAMC390374	https://ngdc.cncb.ac.cn/gsa/browse/CRA005878	No
1752B	1703	Landrace	AFG	-	Niu et al., Plant Cell, 2023	SAMC390375	https://ngdc.cncb.ac.cn/gsa/browse/CRA005878	No
1756B	3880	Landrace	TUR	-	Niu et al., Plant Cell, 2023	SAMC390378	https://ngdc.cncb.ac.cn/gsa/browse/CRA005878	No
1759B	C-1	Landrace	SYR	-	Niu et al., Plant Cell, 2023	SAMC390381	https://ngdc.cncb.ac.cn/gsa/browse/CRA005878	No
1761B	TJK2006:298	Landrace	TJK	-	Niu et al., Plant Cell, 2023	SAMC390383	https://ngdc.cncb.ac.cn/gsa/browse/CRA005878	No
1763B	IWA8608766	Landrace	IRN	-	Niu et al., Plant Cell, 2023	SAMC390385	https://ngdc.cncb.ac.cn/gsa/browse/CRA005878	No
1764B	Red Kamsereti	Landrace	PAK	-	Niu et al., Plant Cell, 2023	SAMC390386	https://ngdc.cncb.ac.cn/gsa/browse/CRA005878	No
1767B	1708	Landrace	AFG	-	Niu et al., Plant Cell, 2023	SAMC390389	https://ngdc.cncb.ac.cn/gsa/browse/CRA005878	No
1768B	TJK03-296	Landrace	TJK	-	Niu et al., Plant Cell, 2023	SAMC390390	https://ngdc.cncb.ac.cn/gsa/browse/CRA005878	No
1769B	IWA8604006	Landrace	IRN	-	Niu et al., Plant Cell, 2023	SAMC390391	https://ngdc.cncb.ac.cn/gsa/browse/CRA005878	No
1770B	K18	Landrace	CHN	-	Niu et al., Plant Cell, 2023	SAMC390392	https://ngdc.cncb.ac.cn/gsa/browse/CRA005878	No
1771A	TJK2006:354	Landrace	TJK	-	Niu et al., Plant Cell, 2023	SAMC390393	https://ngdc.cncb.ac.cn/gsa/browse/CRA005878	No
1772B	79TK104-548B	Landrace	TUR	-	Niu et al., Plant Cell, 2023	SAMC390394	https://ngdc.cncb.ac.cn/gsa/browse/CRA005878	No
1773B	W125	Landrace	IND	-	Niu et al., Plant Cell, 2023	SAMC390395	https://ngdc.cncb.ac.cn/gsa/browse/CRA005878	No
1774B	8260	Landrace	CHN	-	Niu et al., Plant Cell, 2023	SAMC390396	https://ngdc.cncb.ac.cn/gsa/browse/CRA005878	No
1777B	3889	Landrace	CHN	-	Niu et al., Plant Cell, 2023	SAMC390399	https://ngdc.cncb.ac.cn/gsa/browse/CRA005878	No
1782B	B-941	Landrace	TUR	-	Niu et al., Plant Cell, 2023	SAMC390404	https://ngdc.cncb.ac.cn/gsa/browse/CRA005878	No
1784A	Karmir	Landrace	ARM	-	Niu et al., Plant Cell, 2023	SAMC390406	https://ngdc.cncb.ac.cn/gsa/browse/CRA005878	No
1785B	K2003-8	Landrace	KAZ	-	Niu et al., Plant Cell, 2023	SAMC390407	https://ngdc.cncb.ac.cn/gsa/browse/CRA005878	No
1789B	93	Landrace	IRN	-	Niu et al., Plant Cell, 2023	SAMC390411	https://ngdc.cncb.ac.cn/gsa/browse/CRA005878	No
1790B	W120	Landrace	IND	-	Niu et al., Plant Cell, 2023	SAMC390412	https://ngdc.cncb.ac.cn/gsa/browse/CRA005878	No
1793B	448	Landrace	UZB	-	Niu et al., Plant Cell, 2023	SAMC390415	https://ngdc.cncb.ac.cn/gsa/browse/CRA005878	No
1794B	86PK1305-001.00	Landrace	PAK	-	Niu et al., Plant Cell, 2023	SAMC390416	https://ngdc.cncb.ac.cn/gsa/browse/CRA005878	No
1795B	Type No.13	Landrace	PAK	-	Niu et al., Plant Cell, 2023	SAMC390417	https://ngdc.cncb.ac.cn/gsa/browse/CRA005878	No
1796B	D-2	Landrace	SYR	-	Niu et al., Plant Cell, 2023	SAMC390418	https://ngdc.cncb.ac.cn/gsa/browse/CRA005878	No
1798B	TU86-13-07	Landrace	TUR	-	Niu et al., Plant Cell, 2023	SAMC390420	https://ngdc.cncb.ac.cn/gsa/browse/CRA005878	No
1800B	8916-1	Landrace	CHN	-	Niu et al., Plant Cell, 2023	SAMC390421	https://ngdc.cncb.ac.cn/gsa/browse/CRA005878	No
1801B	84TK056-140.1	Landrace	TUR	-	Niu et al., Plant Cell, 2023	SAMC390422	https://ngdc.cncb.ac.cn/gsa/browse/CRA005878	No
1805B	Yu Hua Zi	Landrace	CHN	-	Niu et al., Plant Cell, 2023	SAMC390426	https://ngdc.cncb.ac.cn/gsa/browse/CRA005878	No
1807B	Xiaobaimang	Landrace	CHN	-	Niu et al., Plant Cell, 2023	SAMC390428	https://ngdc.cncb.ac.cn/gsa/browse/CRA005878	No
1809B	Floransa C	Landrace	TUR	-	Niu et al., Plant Cell, 2023	SAMC390429	https://ngdc.cncb.ac.cn/gsa/browse/CRA005878	No
1811B	14053	Landrace	PAK	-	Niu et al., Plant Cell, 2023	SAMC390431	https://ngdc.cncb.ac.cn/gsa/browse/CRA005878	No
1813B	Kamrakhat	Landrace	ARM	-	Niu et al., Plant Cell, 2023	SAMC390433	https://ngdc.cncb.ac.cn/gsa/browse/CRA005878	No
1818B	86PK1287-001.14	Landrace	PAK	-	Niu et al., Plant Cell, 2023	SAMC390438	https://ngdc.cncb.ac.cn/gsa/browse/CRA005878	No
1825A	B-938	Landrace	TUR	-	Niu et al., Plant Cell, 2023	SAMC390444	https://ngdc.cncb.ac.cn/gsa/browse/CRA005878	No
1826B	Aleppo 1	Landrace	SYR	-	Niu et al., Plant Cell, 2023	SAMC390445	https://ngdc.cncb.ac.cn/gsa/browse/CRA005878	No
1827B	TJK04-420	Landrace	TJK	-	Niu et al., Plant Cell, 2023	SAMC390446	https://ngdc.cncb.ac.cn/gsa/browse/CRA005878	No
1834B	S-10	Landrace	AFG	-	Niu et al., Plant Cell, 2023	SAMC390450	https://ngdc.cncb.ac.cn/gsa/browse/CRA005878	No
1838B	8269	Landrace	CHN	-	Niu et al., Plant Cell, 2023	SAMC390454	https://ngdc.cncb.ac.cn/gsa/browse/CRA005878	No
1839B	86PK1307-001.00	Landrace	PAK	-	Niu et al., Plant Cell, 2023	SAMC390455	https://ngdc.cncb.ac.cn/gsa/browse/CRA005878	No
1840B	Floransa B	Landrace	TUR	-	Niu et al., Plant Cell, 2023	SAMC390456	https://ngdc.cncb.ac.cn/gsa/browse/CRA005878	No
1841B	Baigeda	Landrace	CHN	-	Niu et al., Plant Cell, 2023	SAMC390457	https://ngdc.cncb.ac.cn/gsa/browse/CRA005878	No
1844B	Wuhuatou	Landrace	CHN	-	Niu et al., Plant Cell, 2023	SAMC390460	https://ngdc.cncb.ac.cn/gsa/browse/CRA005878	No
1845B	TU85-082-01	Landrace	TUR	-	Niu et al., Plant Cell, 2023	SAMC390461	https://ngdc.cncb.ac.cn/gsa/browse/CRA005878	No
1847B	Gandum	Landrace	AFG	-	Niu et al., Plant Cell, 2023	SAMC390463	https://ngdc.cncb.ac.cn/gsa/browse/CRA005878	No
1850B	Shirokawa Shiro	Landrace	JPN	-	Niu et al., Plant Cell, 2023	SAMC390466	https://ngdc.cncb.ac.cn/gsa/browse/CRA005878	No
1852B	IWA8604850	Landrace	IRN	-	Niu et al., Plant Cell, 2023	SAMC390468	https://ngdc.cncb.ac.cn/gsa/browse/CRA005878	No
1853A	Jishi42	Landrace	CHN	-	Niu et al., Plant Cell, 2023	SAMC390469	https://ngdc.cncb.ac.cn/gsa/browse/CRA005878	No
1855B	84TK105-056.0	Landrace	TUR	-	Niu et al., Plant Cell, 2023	SAMC390470	https://ngdc.cncb.ac.cn/gsa/browse/CRA005878	No
1856B	W167	Landrace	IND	-	Niu et al., Plant Cell, 2023	SAMC390471	https://ngdc.cncb.ac.cn/gsa/browse/CRA005878	No
1859B	185	Landrace	IND	-	Niu et al., Plant Cell, 2023	SAMC390474	https://ngdc.cncb.ac.cn/gsa/browse/CRA005878	No
1860B	600	Landrace	JPN	-	Niu et al., Plant Cell, 2023	SAMC390475	https://ngdc.cncb.ac.cn/gsa/browse/CRA005878	No
1863B	IWA8604165	Landrace	IRN	-	Niu et al., Plant Cell, 2023	SAMC390478	https://ngdc.cncb.ac.cn/gsa/browse/CRA005878	No
1865B	Dali1	Landrace	CHN	-	Niu et al., Plant Cell, 2023	SAMC390479	https://ngdc.cncb.ac.cn/gsa/browse/CRA005878	No
1867A	FAO 33.214	Landrace	PAK	-	Niu et al., Plant Cell, 2023	SAMC390481	https://ngdc.cncb.ac.cn/gsa/browse/CRA005878	No
1868A	6319	Landrace	TUR	-	Niu et al., Plant Cell, 2023	SAMC390482	https://ngdc.cncb.ac.cn/gsa/browse/CRA005878	No
1871B	Ermangmai	Landrace	CHN	-	Niu et al., Plant Cell, 2023	SAMC390485	https://ngdc.cncb.ac.cn/gsa/browse/CRA005878	No
1872A	86PK1308-001.11	Landrace	PAK	-	Niu et al., Plant Cell, 2023	SAMC390486	https://ngdc.cncb.ac.cn/gsa/browse/CRA005878	No
1876A	Sari	Landrace	TUR	-	Niu et al., Plant Cell, 2023	SAMC390490	https://ngdc.cncb.ac.cn/gsa/browse/CRA005878	No
1877B	4	Landrace	AFG	-	Niu et al., Plant Cell, 2023	SAMC390491	https://ngdc.cncb.ac.cn/gsa/browse/CRA005878	No
1878B	4473	Landrace	TUR	-	Niu et al., Plant Cell, 2023	SAMC390492	https://ngdc.cncb.ac.cn/gsa/browse/CRA005878	No
1879A	K397	Landrace	PAK	-	Niu et al., Plant Cell, 2023	SAMC390493	https://ngdc.cncb.ac.cn/gsa/browse/CRA005878	No
1881B	Zhao08-29	Landrace	CHN	-	Niu et al., Plant Cell, 2023	SAMC390495	https://ngdc.cncb.ac.cn/gsa/browse/CRA005878	No
1885A	Type No.19H	Landrace	PAK	-	Niu et al., Plant Cell, 2023	SAMC390499	https://ngdc.cncb.ac.cn/gsa/browse/CRA005878	No
1886A	Tir	Landrace	TUR	-	Niu et al., Plant Cell, 2023	SAMC390500	https://ngdc.cncb.ac.cn/gsa/browse/CRA005878	No
SAMEA10944170	PF027	Breeder's	DEU	-	Schulthess et al., Nature Genetics, 2022	SAMEA10944170	https://www.ncbi.nlm.nih.gov/biosample/23835591	No
SAMEA10944172	PF029	Breeder's	DEU	-	Schulthess et al., Nature Genetics, 2022	SAMEA10944172	https://www.ncbi.nlm.nih.gov/biosample/23835592	No
SAMEA10944174	PF031	Breeder's	DEU	-	Schulthess et al., Nature Genetics, 2022	SAMEA10944174	https://www.ncbi.nlm.nih.gov/biosample/23835594	No
SAMEA10944176	PF033	Breeder's	DEU	-	Schulthess et al., Nature Genetics, 2022	SAMEA10944176	https://www.ncbi.nlm.nih.gov/biosample/23835601	No
SAMEA10944180	PF037	Breeder's	DEU	-	Schulthess et al., Nature Genetics, 2022	SAMEA10944180	https://www.ncbi.nlm.nih.gov/biosample/23835617	No
SAMEA10944183	PF040	Breeder's	DEU	-	Schulthess et al., Nature Genetics, 2022	SAMEA10944183	https://www.ncbi.nlm.nih.gov/biosample/23835618	No
SAMEA10944185	PF042	Breeder's	DEU	-	Schulthess et al., Nature Genetics, 2022	SAMEA10944185	https://www.ncbi.nlm.nih.gov/biosample/23835620	No
SAMEA10944187	PF044	Breeder's	DEU	-	Schulthess et al., Nature Genetics, 2022	SAMEA10944187	https://www.ncbi.nlm.nih.gov/biosample/23835630	No
SAMEA10944189	PF046	Breeder's	DEU	-	Schulthess et al., Nature Genetics, 2022	SAMEA10944189	https://www.ncbi.nlm.nih.gov/biosample/23835633	No
SAMEA10944191	PF048	Breeder's	DEU	-	Schulthess et al., Nature Genetics, 2022	SAMEA10944191	https://www.ncbi.nlm.nih.gov/biosample/23835640	No
SAMEA10944193	PF050	Breeder's	DEU	-	Schulthess et al., Nature Genetics, 2022	SAMEA10944193	https://www.ncbi.nlm.nih.gov/biosample/23835642	No
SAMEA10944195	PF052	Breeder's	DEU	-	Schulthess et al., Nature Genetics, 2022	SAMEA10944195	https://www.ncbi.nlm.nih.gov/biosample/23835644	No
SAMEA10944197	PF054	Breeder's	DEU	-	Schulthess et al., Nature Genetics, 2022	SAMEA10944197	https://www.ncbi.nlm.nih.gov/biosample/23835646	No
SAMEA10944201	PF058	Breeder's	DEU	-	Schulthess et al., Nature Genetics, 2022	SAMEA10944201	https://www.ncbi.nlm.nih.gov/biosample/23835588	No
SAMEA10944203	PF060	Breeder's	DEU	-	Schulthess et al., Nature Genetics, 2022	SAMEA10944203	https://www.ncbi.nlm.nih.gov/biosample/23835590	No
SAMEA10944205	PF062	Breeder's	DEU	-	Schulthess et al., Nature Genetics, 2022	SAMEA10944205	https://www.ncbi.nlm.nih.gov/biosample/23835575	No
SAMEA10944207	PF064	Breeder's	DEU	-	Schulthess et al., Nature Genetics, 2022	SAMEA10944207	https://www.ncbi.nlm.nih.gov/biosample/23835578	No
SAMEA10944209	PF066	Breeder's	DEU	-	Schulthess et al., Nature Genetics, 2022	SAMEA10944209	https://www.ncbi.nlm.nih.gov/biosample/23835579	No
SAMEA10944211	PF068	Breeder's	DEU	-	Schulthess et al., Nature Genetics, 2022	SAMEA10944211	https://www.ncbi.nlm.nih.gov/biosample/23835605	No
SAMEA10944213	PF070	Breeder's	DEU	-	Schulthess et al., Nature Genetics, 2022	SAMEA10944213	https://www.ncbi.nlm.nih.gov/biosample/23835610	No
SAMEA10944215	PF072	Breeder's	DEU	-	Schulthess et al., Nature Genetics, 2022	SAMEA10944215	https://www.ncbi.nlm.nih.gov/biosample/23835614	No
SAMEA10944217	PF074	Breeder's	DEU	-	Schulthess et al., Nature Genetics, 2022	SAMEA10944217	https://www.ncbi.nlm.nih.gov/biosample/23835596	No
SAMEA10944220	PF077	Breeder's	DEU	-	Schulthess et al., Nature Genetics, 2022	SAMEA10944220	https://www.ncbi.nlm.nih.gov/biosample/23835631	No
SAMEA10944221	PF078	Breeder's	DEU	-	Schulthess et al., Nature Genetics, 2022	SAMEA10944221	https://www.ncbi.nlm.nih.gov/biosample/23835635	No
SAMEA10944222	PF079	Breeder's	DEU	-	Schulthess et al., Nature Genetics, 2022	SAMEA10944222	https://www.ncbi.nlm.nih.gov/biosample/23835703	No
SAMEA10944223	PF080	Breeder's	DEU	-	Schulthess et al., Nature Genetics, 2022	SAMEA10944223	https://www.ncbi.nlm.nih.gov/biosample/23835705	No
SAMEA10944224	PF081	Breeder's	DEU	-	Schulthess et al., Nature Genetics, 2022	SAMEA10944224	https://www.ncbi.nlm.nih.gov/biosample/23835704	No
SAMEA10944225	PF082	Breeder's	DEU	-	Schulthess et al., Nature Genetics, 2022	SAMEA10944225	https://www.ncbi.nlm.nih.gov/biosample/23835707	No
SAMEA10944255	PF083	Breeder's	DEU	-	Schulthess et al., Nature Genetics, 2022	SAMEA10944255	https://www.ncbi.nlm.nih.gov/biosample/23835767	No
SAMEA10944256	PF084	Breeder's	DEU	-	Schulthess et al., Nature Genetics, 2022	SAMEA10944256	https://www.ncbi.nlm.nih.gov/biosample/23835772	No
SAMEA10944257	PF085	Breeder's	DEU	-	Schulthess et al., Nature Genetics, 2022	SAMEA10944257	https://www.ncbi.nlm.nih.gov/biosample/23835769	No
SAMEA10944258	PF086	Breeder's	DEU	-	Schulthess et al., Nature Genetics, 2022	SAMEA10944258	https://www.ncbi.nlm.nih.gov/biosample/23835777	No
SAMEA10944259	PF087	Breeder's	DEU	-	Schulthess et al., Nature Genetics, 2022	SAMEA10944259	https://www.ncbi.nlm.nih.gov/biosample/23835774	No
SAMEA10944260	PF088	Breeder's	DEU	-	Schulthess et al., Nature Genetics, 2022	SAMEA10944260	https://www.ncbi.nlm.nih.gov/biosample/23835780	No
SAMEA10944261	PF089	Breeder's	DEU	-	Schulthess et al., Nature Genetics, 2022	SAMEA10944261	https://www.ncbi.nlm.nih.gov/biosample/23835782	No
SAMEA10944262	PF090	Breeder's	DEU	-	Schulthess et al., Nature Genetics, 2022	SAMEA10944262	https://www.ncbi.nlm.nih.gov/biosample/23835781	No
SAMEA10944263	PF091	Breeder's	DEU	-	Schulthess et al., Nature Genetics, 2022	SAMEA10944263	https://www.ncbi.nlm.nih.gov/biosample/23835792	No
SAMEA10944265	PF093	Breeder's	DEU	-	Schulthess et al., Nature Genetics, 2022	SAMEA10944265	https://www.ncbi.nlm.nih.gov/biosample/23835794	No
SAMEA10944266	PF094	Breeder's	DEU	-	Schulthess et al., Nature Genetics, 2022	SAMEA10944266	https://www.ncbi.nlm.nih.gov/biosample/23835793	No
SAMEA10944269	PF097	Breeder's	DEU	-	Schulthess et al., Nature Genetics, 2022	SAMEA10944269	https://www.ncbi.nlm.nih.gov/biosample/23835803	No
SAMEA10944270	PF098	Breeder's	DEU	-	Schulthess et al., Nature Genetics, 2022	SAMEA10944270	https://www.ncbi.nlm.nih.gov/biosample/23835807	No
SAMEA10944271	PF099	Breeder's	DEU	-	Schulthess et al., Nature Genetics, 2022	SAMEA10944271	https://www.ncbi.nlm.nih.gov/biosample/23835806	No
SAMEA10944272	PF100	Breeder's	DEU	-	Schulthess et al., Nature Genetics, 2022	SAMEA10944272	https://www.ncbi.nlm.nih.gov/biosample/23835809	No
SAMEA10944273	PF101	Breeder's	DEU	-	Schulthess et al., Nature Genetics, 2022	SAMEA10944273	https://www.ncbi.nlm.nih.gov/biosample/23835808	No
SAMEA10944274	PF102	Breeder's	DEU	-	Schulthess et al., Nature Genetics, 2022	SAMEA10944274	https://www.ncbi.nlm.nih.gov/biosample/23835811	No
SAMEA10944275	PF103	Breeder's	DEU	-	Schulthess et al., Nature Genetics, 2022	SAMEA10944275	https://www.ncbi.nlm.nih.gov/biosample/23835810	No
SAMEA10944276	PF104	Breeder's	DEU	-	Schulthess et al., Nature Genetics, 2022	SAMEA10944276	https://www.ncbi.nlm.nih.gov/biosample/23835813	No
SAMEA10944277	PF105	Breeder's	DEU	-	Schulthess et al., Nature Genetics, 2022	SAMEA10944277	https://www.ncbi.nlm.nih.gov/biosample/23835812	No
SAMEA10944278	PF106	Breeder's	DEU	-	Schulthess et al., Nature Genetics, 2022	SAMEA10944278	https://www.ncbi.nlm.nih.gov/biosample/23835814	No
SAMEA10944279	PF107	Breeder's	DEU	-	Schulthess et al., Nature Genetics, 2022	SAMEA10944279	https://www.ncbi.nlm.nih.gov/biosample/23853294	No
SAMEA10944280	PF108	Breeder's	DEU	-	Schulthess et al., Nature Genetics, 2022	SAMEA10944280	https://www.ncbi.nlm.nih.gov/biosample/23835680	No
SAMEA10944281	PF109	Breeder's	DEU	-	Schulthess et al., Nature Genetics, 2022	SAMEA10944281	https://www.ncbi.nlm.nih.gov/biosample/23835682	No
SAMEA10944282	PF110	Breeder's	DEU	-	Schulthess et al., Nature Genetics, 2022	SAMEA10944282	https://www.ncbi.nlm.nih.gov/biosample/23835681	No
SAMEA10944283	PF111	Breeder's	DEU	-	Schulthess et al., Nature Genetics, 2022	SAMEA10944283	https://www.ncbi.nlm.nih.gov/biosample/23835684	No
SAMEA10944284	PF112	Breeder's	DEU	-	Schulthess et al., Nature Genetics, 2022	SAMEA10944284	https://www.ncbi.nlm.nih.gov/biosample/23835683	No
SAMEA10944285	PF113	Breeder's	DEU	-	Schulthess et al., Nature Genetics, 2022	SAMEA10944285	https://www.ncbi.nlm.nih.gov/biosample/23835686	No
SAMEA10944286	PF114	Breeder's	DEU	-	Schulthess et al., Nature Genetics, 2022	SAMEA10944286	https://www.ncbi.nlm.nih.gov/biosample/23835685	No
SAMEA10944287	PF115	Breeder's	DEU	-	Schulthess et al., Nature Genetics, 2022	SAMEA10944287	https://www.ncbi.nlm.nih.gov/biosample/23835688	No
SAMEA10944288	PF116	Breeder's	DEU	-	Schulthess et al., Nature Genetics, 2022	SAMEA10944288	https://www.ncbi.nlm.nih.gov/biosample/23835687	No
SAMEA10944289	PF117	Breeder's	DEU	-	Schulthess et al., Nature Genetics, 2022	SAMEA10944289	https://www.ncbi.nlm.nih.gov/biosample/23835689	No
SAMEA10944290	PF118	Breeder's	DEU	-	Schulthess et al., Nature Genetics, 2022	SAMEA10944290	https://www.ncbi.nlm.nih.gov/biosample/23835691	No
SAMEA10944291	PF119	Breeder's	DEU	-	Schulthess et al., Nature Genetics, 2022	SAMEA10944291	https://www.ncbi.nlm.nih.gov/biosample/23835690	No
SAMEA10944292	PF120	Breeder's	DEU	-	Schulthess et al., Nature Genetics, 2022	SAMEA10944292	https://www.ncbi.nlm.nih.gov/biosample/23835693	No
SAMEA10944293	PM001	Breeder's	DEU	-	Schulthess et al., Nature Genetics, 2022	SAMEA10944293	https://www.ncbi.nlm.nih.gov/biosample/23835692	No
SAMEA10944294	PM002	Breeder's	DEU	-	Schulthess et al., Nature Genetics, 2022	SAMEA10944294	https://www.ncbi.nlm.nih.gov/biosample/23835695	No
SAMEA10944295	PM003	Breeder's	DEU	-	Schulthess et al., Nature Genetics, 2022	SAMEA10944295	https://www.ncbi.nlm.nih.gov/biosample/23835694	No
SAMEA10944296	PM004	Breeder's	DEU	-	Schulthess et al., Nature Genetics, 2022	SAMEA10944296	https://www.ncbi.nlm.nih.gov/biosample/23835697	No
SAMEA10944297	PM005	Breeder's	DEU	-	Schulthess et al., Nature Genetics, 2022	SAMEA10944297	https://www.ncbi.nlm.nih.gov/biosample/23835696	No
SAMEA10944298	PM006	Breeder's	DEU	-	Schulthess et al., Nature Genetics, 2022	SAMEA10944298	https://www.ncbi.nlm.nih.gov/biosample/23835699	No
SAMEA10944299	PM007	Breeder's	DEU	-	Schulthess et al., Nature Genetics, 2022	SAMEA10944299	https://www.ncbi.nlm.nih.gov/biosample/23835698	No
SAMEA10944300	PM008	Breeder's	DEU	-	Schulthess et al., Nature Genetics, 2022	SAMEA10944300	https://www.ncbi.nlm.nih.gov/biosample/23835799	No
SAMEA10944301	PM009	Breeder's	DEU	-	Schulthess et al., Nature Genetics, 2022	SAMEA10944301	https://www.ncbi.nlm.nih.gov/biosample/23835796	No
SAMEA10944302	PM010	Breeder's	DEU	-	Schulthess et al., Nature Genetics, 2022	SAMEA10944302	https://www.ncbi.nlm.nih.gov/biosample/23835804	No
SAMEA10944303	PM011	Breeder's	DEU	-	Schulthess et al., Nature Genetics, 2022	SAMEA10944303	https://www.ncbi.nlm.nih.gov/biosample/23835801	No
SAMEA10944304	PM012	Breeder's	DEU	-	Schulthess et al., Nature Genetics, 2022	SAMEA10944304	https://www.ncbi.nlm.nih.gov/biosample/23835785	No
SAMEA10944305	PM013	Breeder's	DEU	-	Schulthess et al., Nature Genetics, 2022	SAMEA10944305	https://www.ncbi.nlm.nih.gov/biosample/23835783	No
SAMEA10944306	PM014	Breeder's	DEU	-	Schulthess et al., Nature Genetics, 2022	SAMEA10944306	https://www.ncbi.nlm.nih.gov/biosample/23835789	No
SAMEA10944307	PM015	Breeder's	DEU	-	Schulthess et al., Nature Genetics, 2022	SAMEA10944307	https://www.ncbi.nlm.nih.gov/biosample/23835787	No
SAMEA10944379	Benni multifloret	PGR	USA	-	Schulthess et al., Nature Genetics, 2022	SAMEA10944379	https://www.ncbi.nlm.nih.gov/biosample/23833735	No
SAMEA10944377	Cook	PGR	AUS	-	Schulthess et al., Nature Genetics, 2022	SAMEA10944377	https://www.ncbi.nlm.nih.gov/biosample/23833733	No
SAMEA10944065	TRI 10177	PGR	DEU	-	Schulthess et al., Nature Genetics, 2022	SAMEA10944065	10.25642/IPK/GBIS/10149	No
SAMEA10944398	TRI 10200	PGR	USA	-	Schulthess et al., Nature Genetics, 2022	SAMEA10944398	10.25642/IPK/GBIS/10172	No
SAMEA10944365	TRI 10238	PGR	USA	-	Schulthess et al., Nature Genetics, 2022	SAMEA10944365	10.25642/IPK/GBIS/10210	No
SAMEA10944005	TRI 10359	PGR	YUG	-	Schulthess et al., Nature Genetics, 2022	SAMEA10944005	10.25642/IPK/GBIS/10331	No
SAMEA10944363	TRI 10384	PGR	FRA	-	Schulthess et al., Nature Genetics, 2022	SAMEA10944363	10.25642/IPK/GBIS/10356	No
SAMEA10944336	TRI 10401	PGR	ROU	-	Schulthess et al., Nature Genetics, 2022	SAMEA10944336	10.25642/IPK/GBIS/10373	No
SAMEA10944355	TRI 11108	PGR	Unknown	-	Schulthess et al., Nature Genetics, 2022	SAMEA10944355	10.25642/IPK/GBIS/11080	No
SAMEA10944342	TRI 11131	PGR	NPL	-	Schulthess et al., Nature Genetics, 2022	SAMEA10944342	10.25642/IPK/GBIS/11103	No
SAMEA10944397	TRI 11213	PGR	CSK	-	Schulthess et al., Nature Genetics, 2022	SAMEA10944397	10.25642/IPK/GBIS/11185	No
SAMEA10944393	TRI 11460	PGR	ARG	-	Schulthess et al., Nature Genetics, 2022	SAMEA10944393	10.25642/IPK/GBIS/11432	No
SAMEA10944352	TRI 11465	PGR	ARG	-	Schulthess et al., Nature Genetics, 2022	SAMEA10944352	10.25642/IPK/GBIS/11437	No
SAMEA10944358	TRI 11469	PGR	ARG	-	Schulthess et al., Nature Genetics, 2022	SAMEA10944358	10.25642/IPK/GBIS/11441	No
SAMEA10944344	TRI 11475	PGR	Unknown	-	Schulthess et al., Nature Genetics, 2022	SAMEA10944344	10.25642/IPK/GBIS/11447	No
SAMEA10944390	TRI 11742	PGR	PAK	-	Schulthess et al., Nature Genetics, 2022	SAMEA10944390	10.25642/IPK/GBIS/11715	No
SAMEA10944341	TRI 11849	PGR	DEU	-	Schulthess et al., Nature Genetics, 2022	SAMEA10944341	10.25642/IPK/GBIS/11822	No
SAMEA10944009	TRI 11858	PGR	Unknown	-	Schulthess et al., Nature Genetics, 2022	SAMEA10944009	10.25642/IPK/GBIS/11831	No
SAMEA10944011	TRI 11938	PGR	Unknown	-	Schulthess et al., Nature Genetics, 2022	SAMEA10944011	10.25642/IPK/GBIS/11911	No
SAMEA10944088	TRI 11952	PGR	NLD	-	Schulthess et al., Nature Genetics, 2022	SAMEA10944088	10.25642/IPK/GBIS/11927	No
SAMEA10944143	TRI 11996	PGR	CSK	-	Schulthess et al., Nature Genetics, 2022	SAMEA10944143	10.25642/IPK/GBIS/76046	No
SAMEA10944339	TRI 12340	PGR	IND	-	Schulthess et al., Nature Genetics, 2022	SAMEA10944339	10.25642/IPK/GBIS/12315	No
SAMEA10944360	TRI 13013	PGR	Unknown	-	Schulthess et al., Nature Genetics, 2022	SAMEA10944360	10.25642/IPK/GBIS/12983	No
SAMEA10944381	TRI 13056	PGR	ITA	-	Schulthess et al., Nature Genetics, 2022	SAMEA10944381	10.25642/IPK/GBIS/13026	No
SAMEA10944104	TRI 13099	PGR	CHN	-	Schulthess et al., Nature Genetics, 2022	SAMEA10944104	10.25642/IPK/GBIS/13070	No
SAMEA10944044	TRI 13101	PGR	CHN	-	Schulthess et al., Nature Genetics, 2022	SAMEA10944044	10.25642/IPK/GBIS/13072	No
SAMEA10944394	TRI 13205	PGR	CSK	-	Schulthess et al., Nature Genetics, 2022	SAMEA10944394	10.25642/IPK/GBIS/13172	No
SAMEA10944108	TRI 13335	PGR	Unknown	-	Schulthess et al., Nature Genetics, 2022	SAMEA10944108	10.25642/IPK/GBIS/13302	No
SAMEA10944368	TRI 13492	PGR	ITA	-	Schulthess et al., Nature Genetics, 2022	SAMEA10944368	10.25642/IPK/GBIS/13460	No
SAMEA10944061	TRI 13528	PGR	ITA	-	Schulthess et al., Nature Genetics, 2022	SAMEA10944061	10.25642/IPK/GBIS/13497	No
SAMEA10944114	TRI 13625	PGR	AUT	-	Schulthess et al., Nature Genetics, 2022	SAMEA10944114	10.25642/IPK/GBIS/75151	No
SAMEA10944380	TRI 14170	PGR	ITA	-	Schulthess et al., Nature Genetics, 2022	SAMEA10944380	10.25642/IPK/GBIS/14153	No
SAMEA10944384	TRI 14870	PGR	ITA	-	Schulthess et al., Nature Genetics, 2022	SAMEA10944384	10.25642/IPK/GBIS/14859	No
SAMEA10944369	TRI 14915	PGR	CHN	-	Schulthess et al., Nature Genetics, 2022	SAMEA10944369	10.25642/IPK/GBIS/14904	No
SAMEA10944366	TRI 14924	PGR	Unknown	-	Schulthess et al., Nature Genetics, 2022	SAMEA10944366	10.25642/IPK/GBIS/14913	No
SAMEA10944362	TRI 14977	PGR	PRK	-	Schulthess et al., Nature Genetics, 2022	SAMEA10944362	10.25642/IPK/GBIS/14971	No
SAMEA10944354	TRI 14981	PGR	PRK	-	Schulthess et al., Nature Genetics, 2022	SAMEA10944354	10.25642/IPK/GBIS/14975	No
SAMEA10944110	TRI 15148	PGR	ITA	-	Schulthess et al., Nature Genetics, 2022	SAMEA10944110	10.25642/IPK/GBIS/79840	No
SAMEA10944382	TRI 15180	PGR	ITA	-	Schulthess et al., Nature Genetics, 2022	SAMEA10944382	10.25642/IPK/GBIS/87201	No
SAMEA10944133	TRI 15185	PGR	ITA	-	Schulthess et al., Nature Genetics, 2022	SAMEA10944133	10.25642/IPK/GBIS/79873	No
SAMEA10944024	TRI 16039	PGR	SWE	-	Schulthess et al., Nature Genetics, 2022	SAMEA10944024	10.25642/IPK/GBIS/15929	No
SAMEA10944121	TRI 16450	PGR	ITA	-	Schulthess et al., Nature Genetics, 2022	SAMEA10944121	10.25642/IPK/GBIS/87163	No
SAMEA10944388	TRI 16635	PGR	AUT	-	Schulthess et al., Nature Genetics, 2022	SAMEA10944388	10.25642/IPK/GBIS/87521	No
SAMEA10944059	TRI 16719	PGR	ITA	-	Schulthess et al., Nature Genetics, 2022	SAMEA10944059	10.25642/IPK/GBIS/80929	No
SAMEA10944389	TRI 16936	PGR	PRK	-	Schulthess et al., Nature Genetics, 2022	SAMEA10944389	10.25642/IPK/GBIS/71076	No
SAMEA10944046	TRI 17255	PGR	ITA	-	Schulthess et al., Nature Genetics, 2022	SAMEA10944046	10.25642/IPK/GBIS/87499	No
SAMEA10944375	TRI 17391	PGR	Unknown	-	Schulthess et al., Nature Genetics, 2022	SAMEA10944375	10.25642/IPK/GBIS/67688	No
SAMEA10944396	TRI 17911	PGR	SUN	-	Schulthess et al., Nature Genetics, 2022	SAMEA10944396	10.25642/IPK/GBIS/69494	No
SAMEA10944346	TRI 19343	PGR	ARG	-	Schulthess et al., Nature Genetics, 2022	SAMEA10944346	10.25642/IPK/GBIS/228458	No
SAMEA10944340	TRI 19770	PGR	Unknown	-	Schulthess et al., Nature Genetics, 2022	SAMEA10944340	10.25642/IPK/GBIS/256309	No
SAMEA10944395	TRI 19927	PGR	Unknown	-	Schulthess et al., Nature Genetics, 2022	SAMEA10944395	10.25642/IPK/GBIS/254847	No
SAMEA10944082	TRI 20980	PGR	Unknown	-	Schulthess et al., Nature Genetics, 2022	SAMEA10944082	10.25642/IPK/GBIS/225859	No
SAMEA10944123	TRI 21088	PGR	Unknown	-	Schulthess et al., Nature Genetics, 2022	SAMEA10944123	10.25642/IPK/GBIS/254848	No
SAMEA10944129	TRI 21125	PGR	Unknown	-	Schulthess et al., Nature Genetics, 2022	SAMEA10944129	10.25642/IPK/GBIS/248409	No
SAMEA10944013	TRI 21197	PGR	POL	-	Schulthess et al., Nature Genetics, 2022	SAMEA10944013	10.25642/IPK/GBIS/262031	No
SAMEA10944078	TRI 21330	PGR	Unknown	-	Schulthess et al., Nature Genetics, 2022	SAMEA10944078	10.25642/IPK/GBIS/231787	No
SAMEA10944361	TRI 21585	PGR	USA	-	Schulthess et al., Nature Genetics, 2022	SAMEA10944361	10.25642/IPK/GBIS/251458	No
SAMEA10944392	TRI 21830	PGR	Unknown	-	Schulthess et al., Nature Genetics, 2022	SAMEA10944392	10.25642/IPK/GBIS/254856	No
SAMEA10944370	TRI 21852	PGR	FRA	-	Schulthess et al., Nature Genetics, 2022	SAMEA10944370	10.25642/IPK/GBIS/255489	No
SAMEA10944391	TRI 21888	PGR	Unknown	-	Schulthess et al., Nature Genetics, 2022	SAMEA10944391	10.25642/IPK/GBIS/236807	No
SAMEA10944386	TRI 22417	PGR	TUR	-	Schulthess et al., Nature Genetics, 2022	SAMEA10944386	10.25642/IPK/GBIS/230910	No
SAMEA10944371	TRI 23018	PGR	Unknown	-	Schulthess et al., Nature Genetics, 2022	SAMEA10944371	10.25642/IPK/GBIS/227725	No
SAMEA10944374	TRI 23573	PGR	SUN	-	Schulthess et al., Nature Genetics, 2022	SAMEA10944374	10.25642/IPK/GBIS/260974	No
SAMEA10944100	TRI 23634	PGR	USA	-	Schulthess et al., Nature Genetics, 2022	SAMEA10944100	10.25642/IPK/GBIS/249079	No
SAMEA10944356	TRI 23706	PGR	CHN	-	Schulthess et al., Nature Genetics, 2022	SAMEA10944356	10.25642/IPK/GBIS/251142	No
SAMEA10944349	TRI 23795	PGR	CHN	-	Schulthess et al., Nature Genetics, 2022	SAMEA10944349	10.25642/IPK/GBIS/252841	No
SAMEA10944067	TRI 24059	PGR	Unknown	-	Schulthess et al., Nature Genetics, 2022	SAMEA10944067	10.25642/IPK/GBIS/255313	No
SAMEA10944063	TRI 24153	PGR	IRQ	-	Schulthess et al., Nature Genetics, 2022	SAMEA10944063	10.25642/IPK/GBIS/232986	No
SAMEA10944069	TRI 24301	PGR	SWE	-	Schulthess et al., Nature Genetics, 2022	SAMEA10944069	10.25642/IPK/GBIS/248715	No
SAMEA10944007	TRI 24575	PGR	Unknown	-	Schulthess et al., Nature Genetics, 2022	SAMEA10944007	10.25642/IPK/GBIS/232849	No
SAMEA10944017	TRI 24604	PGR	SUN	-	Schulthess et al., Nature Genetics, 2022	SAMEA10944017	10.25642/IPK/GBIS/236816	No
SAMEA10944090	TRI 24963	PGR	Unknown	-	Schulthess et al., Nature Genetics, 2022	SAMEA10944090	10.25642/IPK/GBIS/241200	No
SAMEA10944338	TRI 24987	PGR	Unknown	-	Schulthess et al., Nature Genetics, 2022	SAMEA10944338	10.25642/IPK/GBIS/252207	No
SAMEA10944001	TRI 25899	PGR	Unknown	-	Schulthess et al., Nature Genetics, 2022	SAMEA10944001	10.25642/IPK/GBIS/237778	No
SAMEA10944372	TRI 27364	PGR	USA	-	Schulthess et al., Nature Genetics, 2022	SAMEA10944372	10.25642/IPK/GBIS/244434	No
SAMEA10944357	TRI 29441	PGR	USA	-	Schulthess et al., Nature Genetics, 2022	SAMEA10944357	10.25642/IPK/GBIS/12666	No
SAMEA10944015	TRI 9326	PGR	DEU	-	Schulthess et al., Nature Genetics, 2022	SAMEA10944015	10.25642/IPK/GBIS/9298	No
SAMEA10944364	TRI 9878	PGR	USA	-	Schulthess et al., Nature Genetics, 2022	SAMEA10944364	10.25642/IPK/GBIS/9850	No
SAMEA10944106	TRI 9993	PGR	FRA	-	Schulthess et al., Nature Genetics, 2022	SAMEA10944106	10.25642/IPK/GBIS/9965	No
SAMEA10944651	TRI 9781	PGR	ROU	-	Schulthess et al., Nature Genetics, 2022	SAMEA10944651	10.25642/IPK/GBIS/9753	No
SAMEA10944652	TRI 9782	PGR	ROU	-	Schulthess et al., Nature Genetics, 2022	SAMEA10944652	10.25642/IPK/GBIS/9754	No
SAMEA10944653	TRI 9814	PGR	ROU	-	Schulthess et al., Nature Genetics, 2022	SAMEA10944653	10.25642/IPK/GBIS/9786	No
SAMEA10944654	TRI 9815	PGR	ROU	-	Schulthess et al., Nature Genetics, 2022	SAMEA10944654	10.25642/IPK/GBIS/9787	No
SAMEA10944656	TRI 10049	PGR	GBR	-	Schulthess et al., Nature Genetics, 2022	SAMEA10944656	10.25642/IPK/GBIS/10021	No
SAMEA10944711	TRI 10139	PGR	ROU	-	Schulthess et al., Nature Genetics, 2022	SAMEA10944711	10.25642/IPK/GBIS/10111	No
SAMEA10944657	TRI 10166	PGR	USA	-	Schulthess et al., Nature Genetics, 2022	SAMEA10944657	10.25642/IPK/GBIS/10138	No
SAMEA10944658	TRI 10169	PGR	BEL	-	Schulthess et al., Nature Genetics, 2022	SAMEA10944658	10.25642/IPK/GBIS/10141	No
SAMEA10944659	TRI 10179	PGR	GBR	-	Schulthess et al., Nature Genetics, 2022	SAMEA10944659	10.25642/IPK/GBIS/10151	No
SAMEA10944712	TRI 10182	PGR	ROU	-	Schulthess et al., Nature Genetics, 2022	SAMEA10944712	10.25642/IPK/GBIS/10154	No
SAMEA10944713	TRI 10247	PGR	USA	-	Schulthess et al., Nature Genetics, 2022	SAMEA10944713	10.25642/IPK/GBIS/10219	No
SAMEA10944636	TRI 9332	PGR	FRA	-	Schulthess et al., Nature Genetics, 2022	SAMEA10944636	10.25642/IPK/GBIS/9304	No
SAMEA10944710	TRI 9927	PGR	FIN	-	Schulthess et al., Nature Genetics, 2022	SAMEA10944710	10.25642/IPK/GBIS/9899	No
SAMEA10944655	TRI 9978	PGR	BGR	-	Schulthess et al., Nature Genetics, 2022	SAMEA10944655	10.25642/IPK/GBIS/9950	No
SAMEA10944662	TRI 10356	PGR	YUG	-	Schulthess et al., Nature Genetics, 2022	SAMEA10944662	10.25642/IPK/GBIS/10328	No
SAMEA10944663	TRI 10357	PGR	YUG	-	Schulthess et al., Nature Genetics, 2022	SAMEA10944663	10.25642/IPK/GBIS/10329	No
SAMEA10944714	TRI 10373	PGR	DEU	-	Schulthess et al., Nature Genetics, 2022	SAMEA10944714	10.25642/IPK/GBIS/10345	No
SAMEA10944664	TRI 10408	PGR	ROU	-	Schulthess et al., Nature Genetics, 2022	SAMEA10944664	10.25642/IPK/GBIS/10380	No
SAMEA10944665	TRI 10471	PGR	AFG	-	Schulthess et al., Nature Genetics, 2022	SAMEA10944665	10.25642/IPK/GBIS/10443	No
SAMEA10944347	Inia 66	PGR	MEX	-	Schulthess et al., Nature Genetics, 2022	SAMEA10944347	https://www.ncbi.nlm.nih.gov/biosample/23833697	No
SAMEA10944086	TRI 1017	PGR	FRA	-	Schulthess et al., Nature Genetics, 2022	SAMEA10944086	10.25642/IPK/GBIS/1017	No
SAMEA10944003	TRI 1111	PGR	NLD	-	Schulthess et al., Nature Genetics, 2022	SAMEA10944003	10.25642/IPK/GBIS/1111	No
SAMEA10943999	TRI 1136	PGR	HUN	-	Schulthess et al., Nature Genetics, 2022	SAMEA10943999	10.25642/IPK/GBIS/1136	No
SAMEA10944040	TRI 1183	PGR	DEU	-	Schulthess et al., Nature Genetics, 2022	SAMEA10944040	10.25642/IPK/GBIS/1183	No
SAMEA10944030	TRI 123	PGR	FIN	-	Schulthess et al., Nature Genetics, 2022	SAMEA10944030	10.25642/IPK/GBIS/123	No
SAMEA10944084	TRI 1251	PGR	CAN	-	Schulthess et al., Nature Genetics, 2022	SAMEA10944084	10.25642/IPK/GBIS/1251	No
SAMEA10944050	TRI 1387	PGR	USA	-	Schulthess et al., Nature Genetics, 2022	SAMEA10944050	10.25642/IPK/GBIS/1387	No
SAMEA10944052	TRI 1586	PGR	DEU	-	Schulthess et al., Nature Genetics, 2022	SAMEA10944052	10.25642/IPK/GBIS/1586	No
SAMEA10944034	TRI 160	PGR	POL	-	Schulthess et al., Nature Genetics, 2022	SAMEA10944034	10.25642/IPK/GBIS/160	No
SAMEA10944367	TRI 1621	PGR	GRC	-	Schulthess et al., Nature Genetics, 2022	SAMEA10944367	10.25642/IPK/GBIS/1621	No
SAMEA10944112	TRI 1710	PGR	YUG	-	Schulthess et al., Nature Genetics, 2022	SAMEA10944112	10.25642/IPK/GBIS/1710	No
SAMEA10944042	TRI 21	PGR	USA	-	Schulthess et al., Nature Genetics, 2022	SAMEA10944042	10.25642/IPK/GBIS/21	No
SAMEA10943997	TRI 2404	PGR	Unknown	-	Schulthess et al., Nature Genetics, 2022	SAMEA10943997	10.25642/IPK/GBIS/2404	No
SAMEA10944054	TRI 313	PGR	DEU	-	Schulthess et al., Nature Genetics, 2022	SAMEA10944054	10.25642/IPK/GBIS/313	No
SAMEA10944353	TRI 3393	PGR	ALB	-	Schulthess et al., Nature Genetics, 2022	SAMEA10944353	10.25642/IPK/GBIS/3393	No
SAMEA10944098	TRI 3812	PGR	ALB	-	Schulthess et al., Nature Genetics, 2022	SAMEA10944098	10.25642/IPK/GBIS/3812	No
SAMEA10944385	TRI 4495	PGR	SUN	-	Schulthess et al., Nature Genetics, 2022	SAMEA10944385	10.25642/IPK/GBIS/4495	No
SAMEA10944080	TRI 4508	PGR	SUN	-	Schulthess et al., Nature Genetics, 2022	SAMEA10944080	10.25642/IPK/GBIS/4508	No
SAMEA10944139	TRI 4642	PGR	TUR	-	Schulthess et al., Nature Genetics, 2022	SAMEA10944139	10.25642/IPK/GBIS/4642	No
SAMEA10944032	TRI 4767	PGR	HUN	-	Schulthess et al., Nature Genetics, 2022	SAMEA10944032	10.25642/IPK/GBIS/4767	No
SAMEA10944028	TRI 5012	PGR	HUN	-	Schulthess et al., Nature Genetics, 2022	SAMEA10944028	10.25642/IPK/GBIS/5012	No
SAMEA10944373	TRI 5807	PGR	IRN	-	Schulthess et al., Nature Genetics, 2022	SAMEA10944373	10.25642/IPK/GBIS/5807	No
SAMEA10944125	TRI 6349	PGR	IRN	-	Schulthess et al., Nature Genetics, 2022	SAMEA10944125	10.25642/IPK/GBIS/6349	No
SAMEA10943995	TRI 6377	PGR	IRN	-	Schulthess et al., Nature Genetics, 2022	SAMEA10943995	10.25642/IPK/GBIS/6377	No
SAMEA10944026	TRI 6421	PGR	IRN	-	Schulthess et al., Nature Genetics, 2022	SAMEA10944026	10.25642/IPK/GBIS/6421	No
SAMEA10944092	TRI 6462	PGR	IRN	-	Schulthess et al., Nature Genetics, 2022	SAMEA10944092	10.25642/IPK/GBIS/6462	No
SAMEA10944020	TRI 6487	PGR	IRN	-	Schulthess et al., Nature Genetics, 2022	SAMEA10944020	10.25642/IPK/GBIS/6487	No
SAMEA10944343	TRI 6610	PGR	IRN	-	Schulthess et al., Nature Genetics, 2022	SAMEA10944343	10.25642/IPK/GBIS/6610	No
SAMEA10944359	TRI 6790	PGR	SUN	-	Schulthess et al., Nature Genetics, 2022	SAMEA10944359	10.25642/IPK/GBIS/6790	No
SAMEA10944048	TRI 7040	PGR	DEU	-	Schulthess et al., Nature Genetics, 2022	SAMEA10944048	10.25642/IPK/GBIS/7040	No
SAMEA10944119	TRI 7366	PGR	USA	-	Schulthess et al., Nature Genetics, 2022	SAMEA10944119	10.25642/IPK/GBIS/7355	No
SAMEA10944094	TRI 7368	PGR	USA	-	Schulthess et al., Nature Genetics, 2022	SAMEA10944094	10.25642/IPK/GBIS/7357	No
SAMEA10944387	TRI 7374	PGR	ITA	-	Schulthess et al., Nature Genetics, 2022	SAMEA10944387	10.25642/IPK/GBIS/7361	No
SAMEA10944073	TRI 7432	PGR	AUT	-	Schulthess et al., Nature Genetics, 2022	SAMEA10944073	10.25642/IPK/GBIS/7413	No
SAMEA10944351	TRI 7597	PGR	FRA	-	Schulthess et al., Nature Genetics, 2022	SAMEA10944351	10.25642/IPK/GBIS/7569	No
SAMEA10944383	TRI 7873	PGR	BGR	-	Schulthess et al., Nature Genetics, 2022	SAMEA10944383	10.25642/IPK/GBIS/7845	No
SAMEA10944127	TRI 7993	PGR	SUN	-	Schulthess et al., Nature Genetics, 2022	SAMEA10944127	10.25642/IPK/GBIS/7965	No
SAMEA10944071	TRI 8014	PGR	POL	-	Schulthess et al., Nature Genetics, 2022	SAMEA10944071	10.25642/IPK/GBIS/7986	No
SAMEA10944022	TRI 8038	PGR	CSK	-	Schulthess et al., Nature Genetics, 2022	SAMEA10944022	10.25642/IPK/GBIS/8010	No
SAMEA10944348	TRI 8054	PGR	CHN	-	Schulthess et al., Nature Genetics, 2022	SAMEA10944348	10.25642/IPK/GBIS/8026	No
SAMEA10944337	TRI 8117	PGR	CHN	-	Schulthess et al., Nature Genetics, 2022	SAMEA10944337	10.25642/IPK/GBIS/8089	No
SAMEA10944102	TRI 8304	PGR	FRA	-	Schulthess et al., Nature Genetics, 2022	SAMEA10944102	10.25642/IPK/GBIS/8276	No
SAMEA10944378	TRI 9379	PGR	ITA	-	Schulthess et al., Nature Genetics, 2022	SAMEA10944378	10.25642/IPK/GBIS/9351	No
SAMEA10944141	TRI 9555	PGR	DEU	-	Schulthess et al., Nature Genetics, 2022	SAMEA10944141	10.25642/IPK/GBIS/9527	No
SAMEA10944131	TRI 9666	PGR	SUN	-	Schulthess et al., Nature Genetics, 2022	SAMEA10944131	10.25642/IPK/GBIS/9638	No
SAMEA10944552	TRI 1401	PGR	GBR	-	Schulthess et al., Nature Genetics, 2022	SAMEA10944552	10.25642/IPK/GBIS/1401	No
SAMEA10944721	TRI 1414	PGR	CHN	-	Schulthess et al., Nature Genetics, 2022	SAMEA10944721	10.25642/IPK/GBIS/1414	No
SAMEA10944553	TRI 1458	PGR	ALB	-	Schulthess et al., Nature Genetics, 2022	SAMEA10944553	10.25642/IPK/GBIS/1458	No
SAMEA10944715	TRI 1474	PGR	Unknown	-	Schulthess et al., Nature Genetics, 2022	SAMEA10944715	10.25642/IPK/GBIS/1474	No
SAMEA10944716	TRI 1479	PGR	Unknown	-	Schulthess et al., Nature Genetics, 2022	SAMEA10944716	10.25642/IPK/GBIS/1479	No
SAMEA10944719	TRI 159	PGR	POL	-	Schulthess et al., Nature Genetics, 2022	SAMEA10944719	10.25642/IPK/GBIS/159	No
SAMEA10944554	TRI 1631	PGR	ALB	-	Schulthess et al., Nature Genetics, 2022	SAMEA10944554	10.25642/IPK/GBIS/1631	No
SAMEA10944717	TRI 1634	PGR	ALB	-	Schulthess et al., Nature Genetics, 2022	SAMEA10944717	10.25642/IPK/GBIS/1634	No
SAMEA10944666	TRI 180	PGR	HUN	-	Schulthess et al., Nature Genetics, 2022	SAMEA10944666	10.25642/IPK/GBIS/180	No
SAMEA10944677	TRI 197	PGR	YUG	-	Schulthess et al., Nature Genetics, 2022	SAMEA10944677	10.25642/IPK/GBIS/197	No
SAMEA10944698	TRI 285	PGR	DEU	-	Schulthess et al., Nature Genetics, 2022	SAMEA10944698	10.25642/IPK/GBIS/285	No
SAMEA10944539	TRI 344	PGR	AUT	-	Schulthess et al., Nature Genetics, 2022	SAMEA10944539	10.25642/IPK/GBIS/344	No
SAMEA10944540	TRI 370	PGR	BGR	-	Schulthess et al., Nature Genetics, 2022	SAMEA10944540	10.25642/IPK/GBIS/370	No
SAMEA10944541	TRI 387	PGR	Unknown	-	Schulthess et al., Nature Genetics, 2022	SAMEA10944541	10.25642/IPK/GBIS/387	No
SAMEA10944542	TRI 1005	PGR	FRA	-	Schulthess et al., Nature Genetics, 2022	SAMEA10944542	10.25642/IPK/GBIS/1005	No
SAMEA10944720	TRI 1008	PGR	USA	-	Schulthess et al., Nature Genetics, 2022	SAMEA10944720	10.25642/IPK/GBIS/1008	No
SAMEA10944543	TRI 1024	PGR	GBR	-	Schulthess et al., Nature Genetics, 2022	SAMEA10944543	10.25642/IPK/GBIS/1024	No
SAMEA10944544	TRI 1081	PGR	DEU	-	Schulthess et al., Nature Genetics, 2022	SAMEA10944544	10.25642/IPK/GBIS/1081	No
SAMEA10944545	TRI 1139	PGR	DEU	-	Schulthess et al., Nature Genetics, 2022	SAMEA10944545	10.25642/IPK/GBIS/1139	No
SAMEA10944546	TRI 1205	PGR	AUT	-	Schulthess et al., Nature Genetics, 2022	SAMEA10944546	10.25642/IPK/GBIS/1205	No
SAMEA10944547	TRI 1229	PGR	SUN	-	Schulthess et al., Nature Genetics, 2022	SAMEA10944547	10.25642/IPK/GBIS/1229	No
SAMEA10944548	TRI 1243	PGR	SUN	-	Schulthess et al., Nature Genetics, 2022	SAMEA10944548	10.25642/IPK/GBIS/1243	No
SAMEA10944549	TRI 1289	PGR	DEU	-	Schulthess et al., Nature Genetics, 2022	SAMEA10944549	10.25642/IPK/GBIS/1289	No
SAMEA10944550	TRI 1322	PGR	AUT	-	Schulthess et al., Nature Genetics, 2022	SAMEA10944550	10.25642/IPK/GBIS/1322	No
SAMEA10944551	TRI 1340	PGR	DEU	-	Schulthess et al., Nature Genetics, 2022	SAMEA10944551	10.25642/IPK/GBIS/1340	No
SAMEA10944555	TRI 2519	PGR	CHN	-	Schulthess et al., Nature Genetics, 2022	SAMEA10944555	10.25642/IPK/GBIS/2519	No
SAMEA10944670	TRI 3377	PGR	CHN	-	Schulthess et al., Nature Genetics, 2022	SAMEA10944670	10.25642/IPK/GBIS/3377	No
SAMEA10944718	TRI 3341	PGR	CHN	-	Schulthess et al., Nature Genetics, 2022	SAMEA10944718	10.25642/IPK/GBIS/3341	No
SAMEA10944667	TRI 3343	PGR	CHN	-	Schulthess et al., Nature Genetics, 2022	SAMEA10944667	10.25642/IPK/GBIS/3343	No
SAMEA10944668	TRI 3348	PGR	CHN	-	Schulthess et al., Nature Genetics, 2022	SAMEA10944668	10.25642/IPK/GBIS/3348	No
SAMEA10944669	TRI 3364	PGR	AFG	-	Schulthess et al., Nature Genetics, 2022	SAMEA10944669	10.25642/IPK/GBIS/3364	No
SAMEA10944556	TRI 3382	PGR	GRC	-	Schulthess et al., Nature Genetics, 2022	SAMEA10944556	10.25642/IPK/GBIS/3382	No
SAMEA10944557	TRI 3389	PGR	ALB	-	Schulthess et al., Nature Genetics, 2022	SAMEA10944557	10.25642/IPK/GBIS/3389	No
SAMEA10944567	TRI 4597	PGR	GRC	-	Schulthess et al., Nature Genetics, 2022	SAMEA10944567	10.25642/IPK/GBIS/4597	No
SAMEA10944558	TRI 3687	PGR	SUN	-	Schulthess et al., Nature Genetics, 2022	SAMEA10944558	10.25642/IPK/GBIS/3687	No
SAMEA10944561	TRI 4256	PGR	NZL	-	Schulthess et al., Nature Genetics, 2022	SAMEA10944561	10.25642/IPK/GBIS/4256	No
SAMEA10944563	TRI 4269	PGR	ITA	-	Schulthess et al., Nature Genetics, 2022	SAMEA10944563	10.25642/IPK/GBIS/4269	No
SAMEA10944568	TRI 4617	PGR	ITA	-	Schulthess et al., Nature Genetics, 2022	SAMEA10944568	10.25642/IPK/GBIS/4617	No
SAMEA10944569	TRI 4618	PGR	ITA	-	Schulthess et al., Nature Genetics, 2022	SAMEA10944569	10.25642/IPK/GBIS/4618	No
SAMEA10944562	TRI 4258	PGR	HUN	-	Schulthess et al., Nature Genetics, 2022	SAMEA10944562	10.25642/IPK/GBIS/4258	No
SAMEA10944559	TRI 3808	PGR	DEU	-	Schulthess et al., Nature Genetics, 2022	SAMEA10944559	10.25642/IPK/GBIS/3808	No
SAMEA10944560	TRI 3810	PGR	DEU	-	Schulthess et al., Nature Genetics, 2022	SAMEA10944560	10.25642/IPK/GBIS/3810	No
SAMEA10944671	TRI 3701	PGR	BGR	-	Schulthess et al., Nature Genetics, 2022	SAMEA10944671	10.25642/IPK/GBIS/3701	No
SAMEA10944722	TRI 3702	PGR	BGR	-	Schulthess et al., Nature Genetics, 2022	SAMEA10944722	10.25642/IPK/GBIS/3702	No
SAMEA10944673	TRI 4606	PGR	SWE	-	Schulthess et al., Nature Genetics, 2022	SAMEA10944673	10.25642/IPK/GBIS/4606	No
SAMEA10944564	TRI 4526	PGR	CHN	-	Schulthess et al., Nature Genetics, 2022	SAMEA10944564	10.25642/IPK/GBIS/4526	No
SAMEA10944565	TRI 4527	PGR	ITA	-	Schulthess et al., Nature Genetics, 2022	SAMEA10944565	10.25642/IPK/GBIS/4527	No
SAMEA10944674	TRI 4651	PGR	POL	-	Schulthess et al., Nature Genetics, 2022	SAMEA10944674	10.25642/IPK/GBIS/4651	No
SAMEA10944675	TRI 4659	PGR	POL	-	Schulthess et al., Nature Genetics, 2022	SAMEA10944675	10.25642/IPK/GBIS/4659	No
SAMEA10944676	TRI 4669	PGR	DEU	-	Schulthess et al., Nature Genetics, 2022	SAMEA10944676	10.25642/IPK/GBIS/4669	No
SAMEA10944571	TRI 4671	PGR	DEU	-	Schulthess et al., Nature Genetics, 2022	SAMEA10944571	10.25642/IPK/GBIS/4671	No
SAMEA10944678	TRI 4687	PGR	DEU	-	Schulthess et al., Nature Genetics, 2022	SAMEA10944678	10.25642/IPK/GBIS/4687	No
SAMEA10944679	TRI 4721	PGR	DNK	-	Schulthess et al., Nature Genetics, 2022	SAMEA10944679	10.25642/IPK/GBIS/4721	No
SAMEA10944680	TRI 4740	PGR	GBR	-	Schulthess et al., Nature Genetics, 2022	SAMEA10944680	10.25642/IPK/GBIS/4740	No
SAMEA10944572	TRI 4751	PGR	DEU	-	Schulthess et al., Nature Genetics, 2022	SAMEA10944572	10.25642/IPK/GBIS/4751	No
SAMEA10944573	TRI 4772	PGR	HUN	-	Schulthess et al., Nature Genetics, 2022	SAMEA10944573	10.25642/IPK/GBIS/4772	No
SAMEA10944681	TRI 4788	PGR	DEU	-	Schulthess et al., Nature Genetics, 2022	SAMEA10944681	10.25642/IPK/GBIS/4788	No
SAMEA10944682	TRI 4793	PGR	DNK	-	Schulthess et al., Nature Genetics, 2022	SAMEA10944682	10.25642/IPK/GBIS/4793	No
SAMEA10944574	TRI 4798	PGR	DEU	-	Schulthess et al., Nature Genetics, 2022	SAMEA10944574	10.25642/IPK/GBIS/4798	No
SAMEA10944575	TRI 4801	PGR	POL	-	Schulthess et al., Nature Genetics, 2022	SAMEA10944575	10.25642/IPK/GBIS/4801	No
SAMEA10944683	TRI 4808	PGR	DEU	-	Schulthess et al., Nature Genetics, 2022	SAMEA10944683	10.25642/IPK/GBIS/4808	No
SAMEA10944576	TRI 4815	PGR	DEU	-	Schulthess et al., Nature Genetics, 2022	SAMEA10944576	10.25642/IPK/GBIS/4815	No
SAMEA10944577	TRI 4840	PGR	ARG	-	Schulthess et al., Nature Genetics, 2022	SAMEA10944577	10.25642/IPK/GBIS/4840	No
SAMEA10944578	TRI 4883	PGR	USA	-	Schulthess et al., Nature Genetics, 2022	SAMEA10944578	10.25642/IPK/GBIS/4883	No
SAMEA10944579	TRI 4893	PGR	GBR	-	Schulthess et al., Nature Genetics, 2022	SAMEA10944579	10.25642/IPK/GBIS/4893	No
SAMEA10944723	TRI 5400	PGR	ITA	-	Schulthess et al., Nature Genetics, 2022	SAMEA10944723	10.25642/IPK/GBIS/5400	No
SAMEA10944594	TRI 5468	PGR	BEL	-	Schulthess et al., Nature Genetics, 2022	SAMEA10944594	10.25642/IPK/GBIS/5468	No
SAMEA10944610	TRI 7014	PGR	FRA	-	Schulthess et al., Nature Genetics, 2022	SAMEA10944610	10.25642/IPK/GBIS/7014	No
SAMEA10944611	TRI 7015	PGR	DEU	-	Schulthess et al., Nature Genetics, 2022	SAMEA10944611	10.25642/IPK/GBIS/7015	No
SAMEA10944613	TRI 7048	PGR	DEU	-	Schulthess et al., Nature Genetics, 2022	SAMEA10944613	10.25642/IPK/GBIS/7048	No
SAMEA10944614	TRI 7051	PGR	DEU	-	Schulthess et al., Nature Genetics, 2022	SAMEA10944614	10.25642/IPK/GBIS/7051	No
SAMEA10944570	TRI 4632	PGR	Unknown	-	Schulthess et al., Nature Genetics, 2022	SAMEA10944570	10.25642/IPK/GBIS/4632	No
SAMEA10944566	TRI 4588	PGR	URY	-	Schulthess et al., Nature Genetics, 2022	SAMEA10944566	10.25642/IPK/GBIS/4588	No
SAMEA10944724	TRI 6471	PGR	IRN	-	Schulthess et al., Nature Genetics, 2022	SAMEA10944724	10.25642/IPK/GBIS/6471	No
SAMEA10944591	TRI 5136	PGR	HUN	-	Schulthess et al., Nature Genetics, 2022	SAMEA10944591	10.25642/IPK/GBIS/5136	No
SAMEA10944692	TRI 5164	PGR	FRA	-	Schulthess et al., Nature Genetics, 2022	SAMEA10944692	10.25642/IPK/GBIS/5164	No
SAMEA10944693	TRI 5206	PGR	SUN	-	Schulthess et al., Nature Genetics, 2022	SAMEA10944693	10.25642/IPK/GBIS/5206	No
SAMEA10944595	TRI 6376	PGR	IRN	-	Schulthess et al., Nature Genetics, 2022	SAMEA10944595	10.25642/IPK/GBIS/6376	No
SAMEA10944596	TRI 6382	PGR	IRN	-	Schulthess et al., Nature Genetics, 2022	SAMEA10944596	10.25642/IPK/GBIS/6382	No
SAMEA10944694	TRI 6389	PGR	IRN	-	Schulthess et al., Nature Genetics, 2022	SAMEA10944694	10.25642/IPK/GBIS/6389	No
SAMEA10944597	TRI 6655	PGR	IRN	-	Schulthess et al., Nature Genetics, 2022	SAMEA10944597	10.25642/IPK/GBIS/6655	No
SAMEA10944580	TRI 4959	PGR	NLD	-	Schulthess et al., Nature Genetics, 2022	SAMEA10944580	10.25642/IPK/GBIS/4959	No
SAMEA10944581	TRI 4970	PGR	DEU	-	Schulthess et al., Nature Genetics, 2022	SAMEA10944581	10.25642/IPK/GBIS/4970	No
SAMEA10944582	TRI 4984	PGR	DEU	-	Schulthess et al., Nature Genetics, 2022	SAMEA10944582	10.25642/IPK/GBIS/4984	No
SAMEA10944583	TRI 4987	PGR	CSK	-	Schulthess et al., Nature Genetics, 2022	SAMEA10944583	10.25642/IPK/GBIS/4987	No
SAMEA10944584	TRI 4997	PGR	DEU	-	Schulthess et al., Nature Genetics, 2022	SAMEA10944584	10.25642/IPK/GBIS/4997	No
SAMEA10944684	TRI 4999	PGR	HUN	-	Schulthess et al., Nature Genetics, 2022	SAMEA10944684	10.25642/IPK/GBIS/4999	No
SAMEA10944685	TRI 5025	PGR	DEU	-	Schulthess et al., Nature Genetics, 2022	SAMEA10944685	10.25642/IPK/GBIS/5025	No
SAMEA10944585	TRI 5054	PGR	DEU	-	Schulthess et al., Nature Genetics, 2022	SAMEA10944585	10.25642/IPK/GBIS/5054	No
SAMEA10944586	TRI 5065	PGR	DEU	-	Schulthess et al., Nature Genetics, 2022	SAMEA10944586	10.25642/IPK/GBIS/5065	No
SAMEA10944687	TRI 5066	PGR	USA	-	Schulthess et al., Nature Genetics, 2022	SAMEA10944687	10.25642/IPK/GBIS/5066	No
SAMEA10944587	TRI 5075	PGR	DEU	-	Schulthess et al., Nature Genetics, 2022	SAMEA10944587	10.25642/IPK/GBIS/5075	No
SAMEA10944688	TRI 5080	PGR	POL	-	Schulthess et al., Nature Genetics, 2022	SAMEA10944688	10.25642/IPK/GBIS/5080	No
SAMEA10944588	TRI 5082	PGR	SUN	-	Schulthess et al., Nature Genetics, 2022	SAMEA10944588	10.25642/IPK/GBIS/5082	No
SAMEA10944589	TRI 5085	PGR	SUN	-	Schulthess et al., Nature Genetics, 2022	SAMEA10944589	10.25642/IPK/GBIS/5085	No
SAMEA10944689	TRI 5096	PGR	POL	-	Schulthess et al., Nature Genetics, 2022	SAMEA10944689	10.25642/IPK/GBIS/5096	No
SAMEA10944690	TRI 5102	PGR	DEU	-	Schulthess et al., Nature Genetics, 2022	SAMEA10944690	10.25642/IPK/GBIS/5102	No
SAMEA10944590	TRI 5108	PGR	SWE	-	Schulthess et al., Nature Genetics, 2022	SAMEA10944590	10.25642/IPK/GBIS/5108	No
SAMEA10944691	TRI 5115	PGR	HUN	-	Schulthess et al., Nature Genetics, 2022	SAMEA10944691	10.25642/IPK/GBIS/5115	No
SAMEA10944592	TRI 5230	PGR	FRA	-	Schulthess et al., Nature Genetics, 2022	SAMEA10944592	10.25642/IPK/GBIS/5230	No
SAMEA10944593	TRI 5239	PGR	FRA	-	Schulthess et al., Nature Genetics, 2022	SAMEA10944593	10.25642/IPK/GBIS/5239	No
SAMEA10944696	TRI 6895	PGR	FRA	-	Schulthess et al., Nature Genetics, 2022	SAMEA10944696	10.25642/IPK/GBIS/6895	No
SAMEA10944697	TRI 6897	PGR	FRA	-	Schulthess et al., Nature Genetics, 2022	SAMEA10944697	10.25642/IPK/GBIS/6897	No
SAMEA10944608	TRI 6899	PGR	FRA	-	Schulthess et al., Nature Genetics, 2022	SAMEA10944608	10.25642/IPK/GBIS/6899	No
SAMEA10944603	TRI 6840	PGR	FRA	-	Schulthess et al., Nature Genetics, 2022	SAMEA10944603	10.25642/IPK/GBIS/6840	No
SAMEA10944604	TRI 6867	PGR	FRA	-	Schulthess et al., Nature Genetics, 2022	SAMEA10944604	10.25642/IPK/GBIS/6867	No
SAMEA10944605	TRI 6868	PGR	FRA	-	Schulthess et al., Nature Genetics, 2022	SAMEA10944605	10.25642/IPK/GBIS/6868	No
SAMEA10944606	TRI 6870	PGR	FRA	-	Schulthess et al., Nature Genetics, 2022	SAMEA10944606	10.25642/IPK/GBIS/6870	No
SAMEA10944607	TRI 6874	PGR	FRA	-	Schulthess et al., Nature Genetics, 2022	SAMEA10944607	10.25642/IPK/GBIS/6874	No
SAMEA10944609	TRI 6948	PGR	PRK	-	Schulthess et al., Nature Genetics, 2022	SAMEA10944609	10.25642/IPK/GBIS/6948	No
SAMEA10944699	TRI 7329	PGR	ITA	-	Schulthess et al., Nature Genetics, 2022	SAMEA10944699	10.25642/IPK/GBIS/7326	No
SAMEA10944598	TRI 6726	PGR	FRA	-	Schulthess et al., Nature Genetics, 2022	SAMEA10944598	10.25642/IPK/GBIS/6726	No
SAMEA10944599	TRI 6740	PGR	SUN	-	Schulthess et al., Nature Genetics, 2022	SAMEA10944599	10.25642/IPK/GBIS/6740	No
SAMEA10944600	TRI 6747	PGR	SUN	-	Schulthess et al., Nature Genetics, 2022	SAMEA10944600	10.25642/IPK/GBIS/6747	No
SAMEA10944601	TRI 6750	PGR	SUN	-	Schulthess et al., Nature Genetics, 2022	SAMEA10944601	10.25642/IPK/GBIS/6750	No
SAMEA10944695	TRI 6765	PGR	SUN	-	Schulthess et al., Nature Genetics, 2022	SAMEA10944695	10.25642/IPK/GBIS/6765	No
SAMEA10944602	TRI 6775	PGR	SUN	-	Schulthess et al., Nature Genetics, 2022	SAMEA10944602	10.25642/IPK/GBIS/6775	No
SAMEA10944725	TRI 6830	PGR	POL	-	Schulthess et al., Nature Genetics, 2022	SAMEA10944725	10.25642/IPK/GBIS/6830	No
SAMEA10944617	TRI 7375	PGR	ITA	-	Schulthess et al., Nature Genetics, 2022	SAMEA10944617	10.25642/IPK/GBIS/7362	No
SAMEA10944618	TRI 7409	PGR	USA	-	Schulthess et al., Nature Genetics, 2022	SAMEA10944618	10.25642/IPK/GBIS/7392	No
SAMEA10944619	TRI 7462	PGR	JPN	-	Schulthess et al., Nature Genetics, 2022	SAMEA10944619	10.25642/IPK/GBIS/7440	No
SAMEA10944620	TRI 7464	PGR	JPN	-	Schulthess et al., Nature Genetics, 2022	SAMEA10944620	10.25642/IPK/GBIS/67047	No
SAMEA10944621	TRI 7606	PGR	DEU	-	Schulthess et al., Nature Genetics, 2022	SAMEA10944621	10.25642/IPK/GBIS/7578	No
SAMEA10944622	TRI 7702	PGR	DEU	-	Schulthess et al., Nature Genetics, 2022	SAMEA10944622	10.25642/IPK/GBIS/7674	No
SAMEA10944623	TRI 7716	PGR	CSK	-	Schulthess et al., Nature Genetics, 2022	SAMEA10944623	10.25642/IPK/GBIS/7688	No
SAMEA10944728	TRI 7719	PGR	BGR	-	Schulthess et al., Nature Genetics, 2022	SAMEA10944728	10.25642/IPK/GBIS/7691	No
SAMEA10944626	TRI 7884	PGR	FRA	-	Schulthess et al., Nature Genetics, 2022	SAMEA10944626	10.25642/IPK/GBIS/7856	No
SAMEA10944627	TRI 7888	PGR	FRA	-	Schulthess et al., Nature Genetics, 2022	SAMEA10944627	10.25642/IPK/GBIS/7860	No
SAMEA10944628	TRI 7893	PGR	FRA	-	Schulthess et al., Nature Genetics, 2022	SAMEA10944628	10.25642/IPK/GBIS/7865	No
SAMEA10944727	TRI 7560	PGR	ESP	-	Schulthess et al., Nature Genetics, 2022	SAMEA10944727	10.25642/IPK/GBIS/7532	No
SAMEA10944729	TRI 7818	PGR	BGR	-	Schulthess et al., Nature Genetics, 2022	SAMEA10944729	10.25642/IPK/GBIS/7790	No
SAMEA10944730	TRI 7821	PGR	BGR	-	Schulthess et al., Nature Genetics, 2022	SAMEA10944730	10.25642/IPK/GBIS/7793	No
SAMEA10944624	TRI 7838	PGR	BGR	-	Schulthess et al., Nature Genetics, 2022	SAMEA10944624	10.25642/IPK/GBIS/7810	No
SAMEA10944700	TRI 7875	PGR	JPN	-	Schulthess et al., Nature Genetics, 2022	SAMEA10944700	10.25642/IPK/GBIS/7847	No
SAMEA10944701	TRI 7876	PGR	JPN	-	Schulthess et al., Nature Genetics, 2022	SAMEA10944701	10.25642/IPK/GBIS/7848	No
SAMEA10944625	TRI 7877	PGR	JPN	-	Schulthess et al., Nature Genetics, 2022	SAMEA10944625	10.25642/IPK/GBIS/7849	No
SAMEA10944702	TRI 8058	PGR	CHN	-	Schulthess et al., Nature Genetics, 2022	SAMEA10944702	10.25642/IPK/GBIS/8030	No
SAMEA10944629	TRI 8070	PGR	CHN	-	Schulthess et al., Nature Genetics, 2022	SAMEA10944629	10.25642/IPK/GBIS/8042	No
SAMEA10944630	TRI 8075	PGR	CHN	-	Schulthess et al., Nature Genetics, 2022	SAMEA10944630	10.25642/IPK/GBIS/8047	No
SAMEA10944703	TRI 8079	PGR	CHN	-	Schulthess et al., Nature Genetics, 2022	SAMEA10944703	10.25642/IPK/GBIS/8051	No
SAMEA10944632	TRI 8116	PGR	CHN	-	Schulthess et al., Nature Genetics, 2022	SAMEA10944632	10.25642/IPK/GBIS/8088	No
SAMEA10944704	TRI 8121	PGR	HUN	-	Schulthess et al., Nature Genetics, 2022	SAMEA10944704	10.25642/IPK/GBIS/8093	No
SAMEA10944633	TRI 8134	PGR	YUG	-	Schulthess et al., Nature Genetics, 2022	SAMEA10944633	10.25642/IPK/GBIS/8106	No
SAMEA10944705	TRI 8280	PGR	NLD	-	Schulthess et al., Nature Genetics, 2022	SAMEA10944705	10.25642/IPK/GBIS/8252	No
SAMEA10944706	TRI 8299	PGR	YUG	-	Schulthess et al., Nature Genetics, 2022	SAMEA10944706	10.25642/IPK/GBIS/8271	No
SAMEA10944707	TRI 8441	PGR	DEU	-	Schulthess et al., Nature Genetics, 2022	SAMEA10944707	10.25642/IPK/GBIS/8413	No
SAMEA10944634	TRI 8455	PGR	BEL	-	Schulthess et al., Nature Genetics, 2022	SAMEA10944634	10.25642/IPK/GBIS/8427	No
SAMEA10944637	TRI 9365	PGR	HUN	-	Schulthess et al., Nature Genetics, 2022	SAMEA10944637	10.25642/IPK/GBIS/9337	No
SAMEA10944638	TRI 9366	PGR	SUN	-	Schulthess et al., Nature Genetics, 2022	SAMEA10944638	10.25642/IPK/GBIS/9338	No
SAMEA10944708	TRI 9367	PGR	SUN	-	Schulthess et al., Nature Genetics, 2022	SAMEA10944708	10.25642/IPK/GBIS/9339	No
SAMEA10944639	TRI 9397	PGR	ITA	-	Schulthess et al., Nature Genetics, 2022	SAMEA10944639	10.25642/IPK/GBIS/9369	No
SAMEA10944640	TRI 9433	PGR	FRA	-	Schulthess et al., Nature Genetics, 2022	SAMEA10944640	10.25642/IPK/GBIS/9405	No
SAMEA10944641	TRI 9460	PGR	YUG	-	Schulthess et al., Nature Genetics, 2022	SAMEA10944641	10.25642/IPK/GBIS/9432	No
SAMEA10944635	TRI 9323	PGR	GBR	-	Schulthess et al., Nature Genetics, 2022	SAMEA10944635	10.25642/IPK/GBIS/9295	No
SAMEA10944642	TRI 9520	PGR	SUN	-	Schulthess et al., Nature Genetics, 2022	SAMEA10944642	10.25642/IPK/GBIS/9492	No
SAMEA10944643	TRI 9522	PGR	SUN	-	Schulthess et al., Nature Genetics, 2022	SAMEA10944643	10.25642/IPK/GBIS/9494	No
SAMEA10944644	TRI 9569	PGR	CHN	-	Schulthess et al., Nature Genetics, 2022	SAMEA10944644	10.25642/IPK/GBIS/9541	No
SAMEA10944645	TRI 9604	PGR	POL	-	Schulthess et al., Nature Genetics, 2022	SAMEA10944645	10.25642/IPK/GBIS/9576	No
SAMEA10944646	TRI 9625	PGR	SUN	-	Schulthess et al., Nature Genetics, 2022	SAMEA10944646	10.25642/IPK/GBIS/9597	No
SAMEA10944648	TRI 9656	PGR	HUN	-	Schulthess et al., Nature Genetics, 2022	SAMEA10944648	10.25642/IPK/GBIS/9628	No
SAMEA10944649	TRI 9661	PGR	ROU	-	Schulthess et al., Nature Genetics, 2022	SAMEA10944649	10.25642/IPK/GBIS/9633	No
SAMEA10944650	TRI 9664	PGR	ROU	-	Schulthess et al., Nature Genetics, 2022	SAMEA10944650	10.25642/IPK/GBIS/9636	No
SAMEA10944709	TRI 9679	PGR	GBR	-	Schulthess et al., Nature Genetics, 2022	SAMEA10944709	10.25642/IPK/GBIS/9651	No
Savannah	Savannah	Cultivar	GBR	-	Schulthess et al., Nature Genetics, 2022	SAMEA10944528	https://www.ncbi.nlm.nih.gov/biosample/23835742	No
Semper	Semper	Cultivar	NLD	-	Schulthess et al., Nature Genetics, 2022	SAMEA10944530	https://www.ncbi.nlm.nih.gov/biosample/23835768	No
Slejpner	Slejpner	Cultivar	SWE	-	Schulthess et al., Nature Genetics, 2022	SAMEA10944532	https://www.ncbi.nlm.nih.gov/biosample/23835770	No
Soissons	Soissons	Cultivar	FRA	-	Schulthess et al., Nature Genetics, 2022	SAMEA10944537	https://www.ncbi.nlm.nih.gov/biosample/23835762	No
Solist	Solist	Cultivar	DNK	-	Schulthess et al., Nature Genetics, 2022	SAMEA10944227	https://www.ncbi.nlm.nih.gov/biosample/23835701	No
Sperber	Sperber	Cultivar	DEU	-	Schulthess et al., Nature Genetics, 2022	SAMEA10944229	https://www.ncbi.nlm.nih.gov/biosample/23835702	No
Stava	Stava	Cultivar	SWE	-	Schulthess et al., Nature Genetics, 2022	SAMEA10944230	https://www.ncbi.nlm.nih.gov/biosample/23835723	No
Symbol	Symbol	Cultivar	GBR	-	Schulthess et al., Nature Genetics, 2022	SAMEA10944237	https://www.ncbi.nlm.nih.gov/biosample/23835728	No
Toronto	Toronto	Cultivar	DEU	-	Schulthess et al., Nature Genetics, 2022	SAMEA10944241	https://www.ncbi.nlm.nih.gov/biosample/23835747	No
Tower	Tower	Cultivar	NLD	-	Schulthess et al., Nature Genetics, 2022	SAMEA10944243	https://www.ncbi.nlm.nih.gov/biosample/23835749	No
Trintella	Trintella	Cultivar	NLD	-	Schulthess et al., Nature Genetics, 2022	SAMEA10944245	https://www.ncbi.nlm.nih.gov/biosample/23836042	No
Xenos	Xenos	Cultivar	AUT	-	Schulthess et al., Nature Genetics, 2022	SAMEA10944252	https://www.ncbi.nlm.nih.gov/biosample/23853296	No
SAMEA10944319	CF_99007	Cultivar	FRA	-	Schulthess et al., Nature Genetics, 2022	SAMEA10944319	https://www.ncbi.nlm.nih.gov/biosample/23833757	No
Satyna	Satyna	Cultivar	POL	-	Schulthess et al., Nature Genetics, 2022	SAMEA10944527	https://www.ncbi.nlm.nih.gov/biosample/23835736	No
Schamane	Schamane	Cultivar	DEU	-	Schulthess et al., Nature Genetics, 2022	SAMEA10944529	https://www.ncbi.nlm.nih.gov/biosample/23835740	No
Sheriff	Sheriff	Cultivar	DEU	-	Schulthess et al., Nature Genetics, 2022	SAMEA10944531	https://www.ncbi.nlm.nih.gov/biosample/23835773	No
Smaragd	Smaragd	Cultivar	DEU	-	Schulthess et al., Nature Genetics, 2022	SAMEA10944533	https://www.ncbi.nlm.nih.gov/biosample/23835778	No
Smuga	Smuga	Cultivar	POL	-	Schulthess et al., Nature Genetics, 2022	SAMEA10944534	https://www.ncbi.nlm.nih.gov/biosample/23835775	No
Smuggler	Smuggler	Cultivar	GBR	-	Schulthess et al., Nature Genetics, 2022	SAMEA10944535	https://www.ncbi.nlm.nih.gov/biosample/23835758	No
Sobi	Sobi	Cultivar	DEU	-	Schulthess et al., Nature Genetics, 2022	SAMEA10944536	https://www.ncbi.nlm.nih.gov/biosample/23835756	No
Sokrates	Sokrates	Cultivar	DEU	-	Schulthess et al., Nature Genetics, 2022	SAMEA10944538	https://www.ncbi.nlm.nih.gov/biosample/23835760	No
Solehio	Solehio	Cultivar	FRA	-	Schulthess et al., Nature Genetics, 2022	SAMEA10944226	https://www.ncbi.nlm.nih.gov/biosample/23835706	No
Sophytra	Sophytra	Cultivar	NLD	-	Schulthess et al., Nature Genetics, 2022	SAMEA10944228	https://www.ncbi.nlm.nih.gov/biosample/23835700	No
SWHarnesk	SWHarnesk	Cultivar	SWE	-	Schulthess et al., Nature Genetics, 2022	SAMEA10944231	https://www.ncbi.nlm.nih.gov/biosample/23835722	No
SWHurtig	SWHurtig	Cultivar	SWE	-	Schulthess et al., Nature Genetics, 2022	SAMEA10944233	https://www.ncbi.nlm.nih.gov/biosample/23835724	No
SWSkotte	SWSkotte	Cultivar	SWE	-	Schulthess et al., Nature Genetics, 2022	SAMEA10944234	https://www.ncbi.nlm.nih.gov/biosample/23835727	No
SWTataros	SWTataros	Cultivar	DEU	-	Schulthess et al., Nature Genetics, 2022	SAMEA10944235	https://www.ncbi.nlm.nih.gov/biosample/23835726	No
SWTopper	SWTopper	Cultivar	DEU	-	Schulthess et al., Nature Genetics, 2022	SAMEA10944236	https://www.ncbi.nlm.nih.gov/biosample/23835729	No
Tarkus	Tarkus	Cultivar	DEU	-	Schulthess et al., Nature Genetics, 2022	SAMEA10944238	https://www.ncbi.nlm.nih.gov/biosample/23835711	No
Tonacja	Tonacja	Cultivar	POL	-	Schulthess et al., Nature Genetics, 2022	SAMEA10944239	https://www.ncbi.nlm.nih.gov/biosample/23835709	No
Torkil	Torkil	Cultivar	DNK	-	Schulthess et al., Nature Genetics, 2022	SAMEA10944240	https://www.ncbi.nlm.nih.gov/biosample/23835730	No
Torrild	Torrild	Cultivar	DEU	-	Schulthess et al., Nature Genetics, 2022	SAMEA10944242	https://www.ncbi.nlm.nih.gov/biosample/23835746	No
Travix	Travix	Cultivar	GBR	-	Schulthess et al., Nature Genetics, 2022	SAMEA10944244	https://www.ncbi.nlm.nih.gov/biosample/23835748	No
Tuareg	Tuareg	Cultivar	DEU	-	Schulthess et al., Nature Genetics, 2022	SAMEA10944246	https://www.ncbi.nlm.nih.gov/biosample/23836041	No
Tukan	Tukan	Cultivar	DEU	-	Schulthess et al., Nature Genetics, 2022	SAMEA10944247	https://www.ncbi.nlm.nih.gov/biosample/23836044	No
Velocity	Velocity	Cultivar	GBR	-	Schulthess et al., Nature Genetics, 2022	SAMEA10944248	https://www.ncbi.nlm.nih.gov/biosample/23836043	No
Vitus	Vitus	Cultivar	AUT	-	Schulthess et al., Nature Genetics, 2022	SAMEA10944249	https://www.ncbi.nlm.nih.gov/biosample/23836040	No
Welford	Welford	Cultivar	GBR	-	Schulthess et al., Nature Genetics, 2022	SAMEA10944250	https://www.ncbi.nlm.nih.gov/biosample/23836046	No
Xantippe	Xantippe	Cultivar	DNK	-	Schulthess et al., Nature Genetics, 2022	SAMEA10944251	https://www.ncbi.nlm.nih.gov/biosample/23836045	No
Xi19	Xi19	Cultivar	GBR	-	Schulthess et al., Nature Genetics, 2022	SAMEA10944253	https://www.ncbi.nlm.nih.gov/biosample/23836047	No
Zappa	Zappa	Cultivar	DEU	-	Schulthess et al., Nature Genetics, 2022	SAMEA10944400	https://www.ncbi.nlm.nih.gov/biosample/23836039	No
Zeppelin	Zeppelin	Cultivar	DEU	-	Schulthess et al., Nature Genetics, 2022	SAMEA10944254	https://www.ncbi.nlm.nih.gov/biosample/23836048	No

## Sheet: Table S2
Table S2. Detailed information of the published 16 de novo assembled genome data of wheat used in this study.
Accession name	contig N50（bp）	Source	URLs
AK58	237187	Jia et al., Molecular Plant, 2023	https://ngdc.cncb.ac.cn/gwh/Assembly/9670/show
Fielder	21000000	Sato et al., DNA research, 2021	https://www.ncbi.nlm.nih.gov/datasets/genome/GCA_907166925.1/
Kariega	30220000	Athiyannan et al., Nature Genetics, 2021	https://www.ncbi.nlm.nih.gov/datasets/genome/GCA_910594105.1/
Renan	2200000	Aury et al., Gigascience, 2022	https://www.ncbi.nlm.nih.gov/bioproject/?term=PRJEB49351
KN9204	366000	Shi et al., Molecular Plant, 2022	https://ngdc.cncb.ac.cn/bioproject/browse/PRJCA004332
spelt	83474	Walkowiak et al., Nature, 2020	https://www.ncbi.nlm.nih.gov/datasets/genome/GCA_903994165.1/
ArinaLrFor	80474	Walkowiak et al., Nature, 2020	https://www.ncbi.nlm.nih.gov/bioproject/?term=PRJNA528431
SY Mattis	76833	Walkowiak et al., Nature, 2020	https://www.ncbi.nlm.nih.gov/bioproject/?term=PRJEB39558
Lancer	75941	Walkowiak et al., Nature, 2020	https://www.ncbi.nlm.nih.gov/bioproject/649197
Mace	71973	Walkowiak et al., Nature, 2020	https://www.ncbi.nlm.nih.gov/bioproject/649199
Norin 61	62736	Walkowiak et al., Nature, 2020	https://www.ncbi.nlm.nih.gov/bioproject/?term=PRJNA492239
CDC Stanley	58102	Walkowiak et al., Nature, 2020	https://www.ncbi.nlm.nih.gov/bioproject/649202
Julius	53974	Walkowiak et al., Nature, 2020	https://www.ncbi.nlm.nih.gov/bioproject/?term=PRJEB37938
CDC Landmark	50688	Walkowiak et al., Nature, 2020	https://www.ncbi.nlm.nih.gov/bioproject/649198
Jagger	48872	Walkowiak et al., Nature, 2020	https://www.ncbi.nlm.nih.gov/bioproject/649195
Zang1817	66264	Guo et al., Nature Communication, 2020	https://www.ncbi.nlm.nih.gov/datasets/genome/?bioproject=PRJNA595806

## Sheet: Table S3
Table S3. Detailed information on the genomic blocks of chrNCP.
chromosome	start	end	source genome	source chromosome	start	end	length (Mb)
chrNCP-chr1A	1	1000000	AK58	chr1A	15000001	16000000	1
chrNCP-chr1A	1000501	5000500	AK58	chr1A	17000001	21000000	4
chrNCP-chr1A	5001001	8001000	AK58	chr1A	214000001	217000000	3
chrNCP-chr1A	8001501	10001500	AK58	chr1A	218000001	220000000	2
chrNCP-chr1A	10002001	11002000	AK58	chr1A	392000001	393000000	1
chrNCP-chr1A	11002501	12002500	AK58	chr1A	3000001	4000000	1
chrNCP-chr1A	12003001	13003000	AK58	chr1A	524000001	525000000	1
chrNCP-chr1A	13003501	14003500	AK58	chr1A	580000001	581000000	1
chrNCP-chr1A	14004001	16004000	AK58	chr1A	5000001	7000000	2
chrNCP-chr1A	16004501	17004500	ArinaLrFor	chr1A	14000001	15000000	1
chrNCP-chr1A	17005001	18005000	ArinaLrFor	chr1A	20000001	21000000	1
chrNCP-chr1A	18005501	19005500	Fielder	chr1A	10000001	11000000	1
chrNCP-chr1A	19006001	21006000	Fielder	chr1A	12000001	14000000	2
chrNCP-chr1A	21006501	22006500	Fielder	chr1A	16000001	17000000	1
chrNCP-chr1A	22007001	23007000	Fielder	chr1A	18000001	19000000	1
chrNCP-chr1A	23007501	24007500	Fielder	chr1A	22000001	23000000	1
chrNCP-chr1A	24008001	29008000	Fielder	chr1A	31000001	36000000	5
chrNCP-chr1A	29008501	30008500	Fielder	chr1A	577000001	578000000	1
chrNCP-chr1A	30009001	33009000	Fielder	chr1A	594000001	597000000	3
chrNCP-chr1A	33009501	36009500	Fielder	chr1A	5000001	8000000	3
chrNCP-chr1A	36010001	37010000	Fielder	chr1A	600000001	601000000	1
chrNCP-chr1A	37010501	38010500	KN9204	chr1A	33000001	34000000	1
chrNCP-chr1A	38011001	42011000	KN9204	chr1A	376000001	380000000	4
chrNCP-chr1A	42011501	44011500	KN9204	chr1A	37000001	39000000	2
chrNCP-chr1A	44012001	45012000	KN9204	chr1A	47000001	48000000	1
chrNCP-chr1A	45012501	46012500	KN9204	chr1A	591000001	592000000	1
chrNCP-chr1A	46013001	48013000	Kariega	chr1A	1	2000000	2
chrNCP-chr1A	48013501	49013500	Kariega	chr1A	17000001	18000000	1
chrNCP-chr1A	49014001	50014000	Kariega	chr1A	3000001	4000000	1
chrNCP-chr1A	50014501	51014500	Kariega	chr1A	533000001	534000000	1
chrNCP-chr1A	51015001	55015000	Kariega	chr1A	597000001	601000000	4
chrNCP-chr1A	55015501	56015500	Kariega	chr1A	5000001	6000000	1
chrNCP-chr1A	56016001	57016000	Norin61	chr1A	9000001	10000000	1
chrNCP-chr1A	57016501	61016500	Norin61	chr1A	215000001	219000000	4
chrNCP-chr1A	61017001	62017000	Norin61	chr1A	21000001	22000000	1
chrNCP-chr1A	62017501	63017500	Norin61	chr1A	23000001	24000000	1
chrNCP-chr1A	63018001	64018000	Renan	chr1A	214000001	215000000	1
chrNCP-chr1A	64018501	65018500	Renan	chr1A	22000001	23000000	1
chrNCP-chr1A	65019001	66019000	Renan	chr1A	413000001	414000000	1
chrNCP-chr1A	66019501	67019500	Zang1817	chr1A	589000001	590000000	1
chrNCP-chr1A	67020001	68020000	spelt	chr1A	219000001	220000000	1
chrNCP-chr1B	1	282000000	AK58	chr1B	1	282000000	282
chrNCP-chr1B	282000501	286000500	AK58	chr1B	283000001	287000000	4
chrNCP-chr1B	286001001	287001000	AK58	chr1B	290000001	291000000	1
chrNCP-chr1B	287001501	289001500	AK58	chr1B	292000001	294000000	2
chrNCP-chr1B	289002001	291002000	AK58	chr1B	353000001	355000000	2
chrNCP-chr1B	291002501	296002500	AK58	chr1B	358000001	363000000	5
chrNCP-chr1B	296003001	301003000	AK58	chr1B	369000001	374000000	5
chrNCP-chr1B	301003501	302003500	AK58	chr1B	380000001	381000000	1
chrNCP-chr1B	302004001	303004000	AK58	chr1B	462000001	463000000	1
chrNCP-chr1B	303004501	304004500	AK58	chr1B	515000001	516000000	1
chrNCP-chr1B	304005001	305005000	AK58	chr1B	630000001	631000000	1
chrNCP-chr1B	305005501	306005500	AK58	chr1B	645000001	646000000	1
chrNCP-chr1B	306006001	307006000	AK58	chr1B	648000001	649000000	1
chrNCP-chr1B	307006501	308006500	AK58	chr1B	682000001	683000000	1
chrNCP-chr1B	308007001	310007000	AK58	chr1B	740000001	742000000	2
chrNCP-chr1B	310007501	312007500	ArinaLrFor	chr1B	245000001	247000000	2
chrNCP-chr1B	312008001	313008000	ArinaLrFor	chr1B	260000001	261000000	1
chrNCP-chr1B	313008501	314008500	Fielder	chr1B	12000001	13000000	1
chrNCP-chr1B	314009001	315009000	Fielder	chr1B	15000001	16000000	1
chrNCP-chr1B	315009501	319009500	Fielder	chr1B	17000001	21000000	4
chrNCP-chr1B	319010001	322010000	Fielder	chr1B	1000001	4000000	3
chrNCP-chr1B	322010501	323010500	Fielder	chr1B	221000001	222000000	1
chrNCP-chr1B	323011001	325011000	Fielder	chr1B	31000001	33000000	2
chrNCP-chr1B	325011501	328011500	Fielder	chr1B	34000001	37000000	3
chrNCP-chr1B	328012001	329012000	Fielder	chr1B	440000001	441000000	1
chrNCP-chr1B	329012501	331012500	Fielder	chr1B	48000001	50000000	2
chrNCP-chr1B	331013001	335013000	Fielder	chr1B	54000001	58000000	4
chrNCP-chr1B	335013501	336013500	Fielder	chr1B	572000001	573000000	1
chrNCP-chr1B	336014001	337014000	Fielder	chr1B	576000001	577000000	1
chrNCP-chr1B	337014501	338014500	Fielder	chr1B	582000001	583000000	1
chrNCP-chr1B	338015001	339015000	Fielder	chr1B	588000001	589000000	1
chrNCP-chr1B	339015501	340015500	Fielder	chr1B	5000001	6000000	1
chrNCP-chr1B	340016001	341016000	Fielder	chr1B	66000001	67000000	1
chrNCP-chr1B	341016501	342016500	Fielder	chr1B	675000001	676000000	1
chrNCP-chr1B	342017001	345017000	Fielder	chr1B	694000001	697000000	3
chrNCP-chr1B	345017501	346017500	Fielder	chr1B	712000001	713000000	1
chrNCP-chr1B	346018001	349018000	Fielder	chr1B	714000001	717000000	3
chrNCP-chr1B	349018501	353018500	Fielder	chr1B	89000001	93000000	4
chrNCP-chr1B	353019001	354019000	Julius	chr1B	17000001	18000000	1
chrNCP-chr1B	354019501	355019500	KN9204	chr1B	270000001	271000000	1
chrNCP-chr1B	355020001	356020000	KN9204	chr1B	29000001	30000000	1
chrNCP-chr1B	356020501	358020500	KN9204	chr1B	309000001	311000000	2
chrNCP-chr1B	358021001	360021000	KN9204	chr1B	31000001	33000000	2
chrNCP-chr1B	360021501	367021500	KN9204	chr1B	320000001	327000000	7
chrNCP-chr1B	367022001	368022000	KN9204	chr1B	608000001	609000000	1
chrNCP-chr1B	368022501	369022500	KN9204	chr1B	694000001	695000000	1
chrNCP-chr1B	369023001	370023000	Kariega	chr1B	9000001	10000000	1
chrNCP-chr1B	370023501	372023500	Kariega	chr1B	213000001	215000000	2
chrNCP-chr1B	372024001	373024000	Kariega	chr1B	242000001	243000000	1
chrNCP-chr1B	373024501	374024500	Kariega	chr1B	245000001	246000000	1
chrNCP-chr1B	374025001	378025000	Kariega	chr1B	4000001	8000000	4
chrNCP-chr1B	378025501	379025500	Kariega	chr1B	694000001	695000000	1
chrNCP-chr1B	379026001	380026000	Kariega	chr1B	699000001	700000000	1
chrNCP-chr1B	380026501	381026500	Lancer	chr1B	1	1000000	1
chrNCP-chr1B	381027001	382027000	Lancer	chr1B	426000001	427000000	1
chrNCP-chr1B	382027501	387027500	Mace	chr1B	14000001	19000000	5
chrNCP-chr1B	387028001	390028000	Mace	chr1B	22000001	25000000	3
chrNCP-chr1B	390028501	392028500	Mace	chr1B	532000001	534000000	2
chrNCP-chr1B	392029001	393029000	Mace	chr1B	669000001	670000000	1
chrNCP-chr1B	393029501	394029500	Mattis	chr1B	22000001	23000000	1
chrNCP-chr1B	394030001	399030000	Norin61	chr1B	246000001	251000000	5
chrNCP-chr1B	399030501	402030500	Norin61	chr1B	25000001	28000000	3
chrNCP-chr1B	402031001	404031000	Norin61	chr1B	34000001	36000000	2
chrNCP-chr1B	404031501	405031500	Renan	chr1B	12000001	13000000	1
chrNCP-chr1B	405032001	411032000	Renan	chr1B	20000001	26000000	6
chrNCP-chr1B	411032501	412032500	Renan	chr1B	684000001	685000000	1
chrNCP-chr1B	412033001	415033000	Stanley	chr1B	9000001	12000000	3
chrNCP-chr1B	415033501	416033500	Stanley	chr1B	251000001	252000000	1
chrNCP-chr1B	416034001	417034000	Stanley	chr1B	253000001	254000000	1
chrNCP-chr1B	417034501	419034500	Zang1817	chr1B	14000001	16000000	2
chrNCP-chr1B	419035001	420035000	Zang1817	chr1B	330000001	331000000	1
chrNCP-chr1B	420035501	422035500	spelt	chr1B	105000001	107000000	2
chrNCP-chr1B	422036001	426036000	spelt	chr1B	108000001	112000000	4
chrNCP-chr1B	426036501	429036500	spelt	chr1B	119000001	122000000	3
chrNCP-chr1B	429037001	430037000	spelt	chr1B	12000001	13000000	1
chrNCP-chr1B	430037501	436037500	spelt	chr1B	232000001	238000000	6
chrNCP-chr1B	436038001	437038000	spelt	chr1B	24000001	25000000	1
chrNCP-chr1B	437038501	439038500	spelt	chr1B	261000001	263000000	2
chrNCP-chr1B	439039001	442039000	spelt	chr1B	4000001	7000000	3
chrNCP-chr1B	442039501	443039500	spelt	chr1B	507000001	508000000	1
chrNCP-chr1B	443040001	444040000	spelt	chr1B	656000001	657000000	1
chrNCP-chr1B	444040501	445040500	spelt	chr1B	8000001	9000000	1
chrNCP-chr1B	445041001	452150572	Kariega	chr1B	709000001	716109572	7.10957
chrNCP-chr1D	1	4000000	AK58	chr1D	42000001	46000000	4
chrNCP-chr1D	4000501	5000500	Fielder	chr1D	276000001	277000000	1
chrNCP-chr1D	5001001	6001000	Fielder	chr1D	29000001	30000000	1
chrNCP-chr1D	6001501	11001500	Jagger	chr1D	482000001	487000000	5
chrNCP-chr1D	11002001	16002000	KN9204	chr1D	425000001	430000000	5
chrNCP-chr1D	16002501	17002500	Kariega	chr1D	9000001	10000000	1
chrNCP-chr1D	17003001	18003000	Kariega	chr1D	278000001	279000000	1
chrNCP-chr1D	18003501	19003500	Kariega	chr1D	2000001	3000000	1
chrNCP-chr1D	19004001	20004000	Kariega	chr1D	31000001	32000000	1
chrNCP-chr1D	20004501	21004500	Kariega	chr1D	35000001	36000000	1
chrNCP-chr1D	21005001	22005000	Renan	chr1D	33000001	34000000	1
chrNCP-chr1D	22005501	23005500	Renan	chr1D	357000001	358000000	1
chrNCP-chr1D	23006001	27456010	Jagger	chr1D	488000001	492450010	4.45001
chrNCP-chr2A	2	1000000	AK58	chr2A	340000001	341000000	1
chrNCP-chr2A	1000501	2000500	AK58	chr2A	646000001	647000000	1
chrNCP-chr2A	2001001	3001000	AK58	chr2A	716000001	717000000	1
chrNCP-chr2A	3001501	14001500	AK58	chr2A	765000001	776000000	11
chrNCP-chr2A	14002001	17002000	AK58	chr2A	777000001	780000000	3
chrNCP-chr2A	17002501	18002500	Fielder	chr2A	2000001	3000000	1
chrNCP-chr2A	18003001	20003000	Fielder	chr2A	344000001	346000000	2
chrNCP-chr2A	20003501	21003500	Fielder	chr2A	38000001	39000000	1
chrNCP-chr2A	21004001	22004000	Fielder	chr2A	714000001	715000000	1
chrNCP-chr2A	22004501	23004500	Fielder	chr2A	766000001	767000000	1
chrNCP-chr2A	23005001	24005000	Fielder	chr2A	774000001	775000000	1
chrNCP-chr2A	24005501	26005500	Fielder	chr2A	778000001	780000000	2
chrNCP-chr2A	26006001	27006000	Fielder	chr2A	784000001	785000000	1
chrNCP-chr2A	27006501	28006500	Fielder	chr2A	786000001	787000000	1
chrNCP-chr2A	28007001	36007000	Fielder	chr2A	788000001	796000000	8
chrNCP-chr2A	36007501	37007500	Fielder	chr2A	798000001	799000000	1
chrNCP-chr2A	37008001	40008000	Julius	chr2A	718000001	721000000	3
chrNCP-chr2A	40008501	44008500	KN9204	chr2A	20000001	24000000	4
chrNCP-chr2A	44009001	45009000	KN9204	chr2A	25000001	26000000	1
chrNCP-chr2A	45009501	48009500	KN9204	chr2A	307000001	310000000	3
chrNCP-chr2A	48010001	53010000	KN9204	chr2A	696000001	701000000	5
chrNCP-chr2A	53010501	54010500	Kariega	chr2A	2000001	3000000	1
chrNCP-chr2A	54011001	57011000	Kariega	chr2A	344000001	347000000	3
chrNCP-chr2A	57011501	61011500	Kariega	chr2A	725000001	729000000	4
chrNCP-chr2A	61012001	62012000	Kariega	chr2A	76000001	77000000	1
chrNCP-chr2A	62012501	63012500	Kariega	chr2A	788000001	789000000	1
chrNCP-chr2A	63013001	64013000	Lancer	chr2A	3000001	4000000	1
chrNCP-chr2A	64013501	69013500	Norin61	chr2A	336000001	341000000	5
chrNCP-chr2A	69014001	70014000	Norin61	chr2A	342000001	343000000	1
chrNCP-chr2A	70014501	71014500	Norin61	chr2A	396000001	397000000	1
chrNCP-chr2A	71015001	72015000	Norin61	chr2A	398000001	399000000	1
chrNCP-chr2A	72015501	74015500	Norin61	chr2A	404000001	406000000	2
chrNCP-chr2A	74016001	108016000	Renan	chr2A	1	34000000	34
chrNCP-chr2A	108016501	109016500	Renan	chr2A	692000001	693000000	1
chrNCP-chr2A	109017001	110017000	Renan	chr2A	708000001	709000000	1
chrNCP-chr2A	110017501	111017500	spelt	chr2A	9000001	10000000	1
chrNCP-chr2A	111018001	120018000	spelt	chr2A	13000001	22000000	9
chrNCP-chr2A	120018501	121018500	spelt	chr2A	25000001	26000000	1
chrNCP-chr2A	121019001	122019000	spelt	chr2A	27000001	28000000	1
chrNCP-chr2A	122019501	123019500	spelt	chr2A	7000001	8000000	1
chrNCP-chr2A	123020001	131948436	AK58	chr2A	788000001	796928436	8.92844
chrNCP-chr2A	131948937	133973943	KN9204	chr2A	790000001	792025007	2.02501
chrNCP-chr2B.1	1	1000000	AK58	chr2B.1	102000001	103000000	1
chrNCP-chr2B.1	1000501	2000500	AK58	chr2B.1	10000001	11000000	1
chrNCP-chr2B.1	2001001	3001000	AK58	chr2B.1	14000001	15000000	1
chrNCP-chr2B.1	3001501	5001500	AK58	chr2B.1	174000001	176000000	2
chrNCP-chr2B.1	5002001	6002000	AK58	chr2B.1	26000001	27000000	1
chrNCP-chr2B.1	6002501	7002500	AK58	chr2B.1	2000001	3000000	1
chrNCP-chr2B.1	7003001	8003000	AK58	chr2B.1	351000001	352000000	1
chrNCP-chr2B.1	8003501	9003500	AK58	chr2B.1	354000001	355000000	1
chrNCP-chr2B.1	9004001	10004000	AK58	chr2B.1	47000001	48000000	1
chrNCP-chr2B.1	10004501	13004500	AK58	chr2B.1	50000001	53000000	3
chrNCP-chr2B.1	13005001	14005000	AK58	chr2B.1	54000001	55000000	1
chrNCP-chr2B.1	14005501	15005500	AK58	chr2B.1	619000001	620000000	1
chrNCP-chr2B.1	15006001	16006000	AK58	chr2B.1	634000001	635000000	1
chrNCP-chr2B.1	16006501	17006500	AK58	chr2B.1	636000001	637000000	1
chrNCP-chr2B.1	17007001	20007000	AK58	chr2B.1	686000001	689000000	3
chrNCP-chr2B.1	20007501	21007500	AK58	chr2B.1	711000001	712000000	1
chrNCP-chr2B.1	21008001	27008000	AK58	chr2B.1	758000001	764000000	6
chrNCP-chr2B.1	27008501	29008500	AK58	chr2B.1	766000001	768000000	2
chrNCP-chr2B.1	29009001	30009000	AK58	chr2B.1	790000001	791000000	1
chrNCP-chr2B.1	30009501	31009500	ArinaLrFor	chr2B.1	15000001	16000000	1
chrNCP-chr2B.1	31010001	32010000	ArinaLrFor	chr2B.1	22000001	23000000	1
chrNCP-chr2B.1	32010501	36010500	ArinaLrFor	chr2B.1	672000001	676000000	4
chrNCP-chr2B.1	36011001	41011000	ArinaLrFor	chr2B.1	686000001	691000000	5
chrNCP-chr2B.1	41011501	43011500	ArinaLrFor	chr2B.1	803000001	805000000	2
chrNCP-chr2B.1	43012001	44012000	ArinaLrFor	chr2B.1	808000001	809000000	1
chrNCP-chr2B.1	44012501	45012500	Fielder	chr2B.1	12000001	13000000	1
chrNCP-chr2B.1	45013001	46013000	Fielder	chr2B.1	142000001	143000000	1
chrNCP-chr2B.1	46013501	47013500	Fielder	chr2B.1	145000001	146000000	1
chrNCP-chr2B.1	47014001	49014000	Fielder	chr2B.1	16000001	18000000	2
chrNCP-chr2B.1	49014501	50014500	Fielder	chr2B.1	34000001	35000000	1
chrNCP-chr2B.1	50015001	51015000	Fielder	chr2B.1	3000001	4000000	1
chrNCP-chr2B.1	51015501	52015500	Fielder	chr2B.1	44000001	45000000	1
chrNCP-chr2B.1	52016001	53016000	Fielder	chr2B.1	55000001	56000000	1
chrNCP-chr2B.1	53016501	54016500	Fielder	chr2B.1	583000001	584000000	1
chrNCP-chr2B.1	54017001	55017000	Fielder	chr2B.1	5000001	6000000	1
chrNCP-chr2B.1	55017501	56017500	Fielder	chr2B.1	722000001	723000000	1
chrNCP-chr2B.1	56018001	58018000	Fielder	chr2B.1	765000001	767000000	2
chrNCP-chr2B.1	58018501	63018500	Fielder	chr2B.1	798000001	803000000	5
chrNCP-chr2B.1	63019001	71019000	Fielder	chr2B.1	81000001	89000000	8
chrNCP-chr2B.1	71019501	72019500	Jagger	chr2B.1	784000001	785000000	1
chrNCP-chr2B.1	72020001	73020000	Jagger	chr2B.1	786000001	787000000	1
chrNCP-chr2B.1	73020501	74020500	KN9204	chr2B.1	42000001	43000000	1
chrNCP-chr2B.1	74021001	75021000	KN9204	chr2B.1	686000001	687000000	1
chrNCP-chr2B.1	75021501	76021500	KN9204	chr2B.1	770000001	771000000	1
chrNCP-chr2B.1	76022001	77022000	Kariega	chr2B.1	124000001	125000000	1
chrNCP-chr2B.1	77022501	78022500	Kariega	chr2B.1	14000001	15000000	1
chrNCP-chr2B.1	78023001	80023000	Kariega	chr2B.1	32000001	34000000	2
chrNCP-chr2B.1	80023501	81023500	Kariega	chr2B.1	38000001	39000000	1
chrNCP-chr2B.1	81024001	82024000	Kariega	chr2B.1	431000001	432000000	1
chrNCP-chr2B.1	82024501	83024500	Kariega	chr2B.1	4000001	5000000	1
chrNCP-chr2B.1	83025001	84025000	Kariega	chr2B.1	659000001	660000000	1
chrNCP-chr2B.1	84025501	87025500	Kariega	chr2B.1	699000001	702000000	3
chrNCP-chr2B.1	87026001	88026000	Kariega	chr2B.1	703000001	704000000	1
chrNCP-chr2B.1	88026501	89026500	Kariega	chr2B.1	707000001	708000000	1
chrNCP-chr2B.1	89027001	90027000	Kariega	chr2B.1	777000001	778000000	1
chrNCP-chr2B.1	90027501	91027500	Kariega	chr2B.1	800000001	801000000	1
chrNCP-chr2B.1	91028001	94028000	Kariega	chr2B.1	808000001	811000000	3
chrNCP-chr2B.1	94028501	97028500	Lancer	chr2B.1	118000001	121000000	3
chrNCP-chr2B.1	97029001	112029000	Lancer	chr2B.1	123000001	138000000	15
chrNCP-chr2B.1	112029501	115029500	Lancer	chr2B.1	140000001	143000000	3
chrNCP-chr2B.1	115030001	126030000	Lancer	chr2B.1	144000001	155000000	11
chrNCP-chr2B.1	126030501	129030500	Lancer	chr2B.1	158000001	161000000	3
chrNCP-chr2B.1	129031001	131031000	Lancer	chr2B.1	162000001	164000000	2
chrNCP-chr2B.1	131031501	139031500	Lancer	chr2B.1	165000001	173000000	8
chrNCP-chr2B.1	139032001	141032000	Lancer	chr2B.1	174000001	176000000	2
chrNCP-chr2B.1	141032501	152032500	Lancer	chr2B.1	177000001	188000000	11
chrNCP-chr2B.1	152033001	154033000	Lancer	chr2B.1	189000001	191000000	2
chrNCP-chr2B.1	154033501	163033500	Lancer	chr2B.1	192000001	201000000	9
chrNCP-chr2B.1	163034001	174034000	Lancer	chr2B.1	202000001	213000000	11
chrNCP-chr2B.1	174034501	267034500	Lancer	chr2B.1	214000001	307000000	93
chrNCP-chr2B.1	267035001	306035000	Lancer	chr2B.1	308000001	347000000	39
chrNCP-chr2B.1	306035501	331035500	Lancer	chr2B.1	348000001	373000000	25
chrNCP-chr2B.1	331036001	342036000	Lancer	chr2B.1	377000001	388000000	11
chrNCP-chr2B.1	342036501	343036500	Lancer	chr2B.1	396000001	397000000	1
chrNCP-chr2B.1	343037001	351037000	Lancer	chr2B.1	398000001	406000000	8
chrNCP-chr2B.1	351037501	352037500	Lancer	chr2B.1	407000001	408000000	1
chrNCP-chr2B.1	352038001	366038000	Lancer	chr2B.1	409000001	423000000	14
chrNCP-chr2B.1	366038501	392038500	Lancer	chr2B.1	424000001	450000000	26
chrNCP-chr2B.1	392039001	398039000	Lancer	chr2B.1	457000001	463000000	6
chrNCP-chr2B.2	1	6000000	Lancer	chr2B.2	464000001	470000000	6
chrNCP-chr2B.2	6000501	23000500	Lancer	chr2B.2	471000001	488000000	17
chrNCP-chr2B.2	23001001	31001000	Lancer	chr2B.2	491000001	499000000	8
chrNCP-chr2B.2	31001501	47001500	Lancer	chr2B.2	502000001	518000000	16
chrNCP-chr2B.2	47002001	62002000	Lancer	chr2B.2	523000001	538000000	15
chrNCP-chr2B.2	62002501	67002500	Lancer	chr2B.2	539000001	544000000	5
chrNCP-chr2B.2	67003001	99003000	Lancer	chr2B.2	545000001	577000000	32
chrNCP-chr2B.2	99003501	102003500	Lancer	chr2B.2	578000001	581000000	3
chrNCP-chr2B.2	102004001	120004000	Lancer	chr2B.2	583000001	601000000	18
chrNCP-chr2B.2	120004501	129004500	Lancer	chr2B.2	608000001	617000000	9
chrNCP-chr2B.2	129005001	130005000	Lancer	chr2B.2	619000001	620000000	1
chrNCP-chr2B.2	130005501	136005500	Lancer	chr2B.2	621000001	627000000	6
chrNCP-chr2B.2	136006001	158006000	Lancer	chr2B.2	93000001	115000000	22
chrNCP-chr2B.2	158006501	160006500	Mace	chr2B.2	749000001	751000000	2
chrNCP-chr2B.2	160007001	161007000	Mace	chr2B.2	753000001	754000000	1
chrNCP-chr2B.2	161007501	162007500	Mace	chr2B.2	761000001	762000000	1
chrNCP-chr2B.2	162008001	163008000	Mace	chr2B.2	778000001	779000000	1
chrNCP-chr2B.2	163008501	164008500	Mace	chr2B.2	782000001	783000000	1
chrNCP-chr2B.2	164009001	165009000	Mace	chr2B.2	784000001	785000000	1
chrNCP-chr2B.2	165009501	169009500	Mace	chr2B.2	790000001	794000000	4
chrNCP-chr2B.2	169010001	171010000	Mattis	chr2B.2	151000001	153000000	2
chrNCP-chr2B.2	171010501	174010500	Norin61	chr2B.2	357000001	360000000	3
chrNCP-chr2B.2	174011001	175011000	Norin61	chr2B.2	749000001	750000000	1
chrNCP-chr2B.2	175011501	176011500	Renan	chr2B.2	699000001	700000000	1
chrNCP-chr2B.2	176012001	183012000	Renan	chr2B.2	732000001	739000000	7
chrNCP-chr2B.2	183012501	184012500	Renan	chr2B.2	753000001	754000000	1
chrNCP-chr2B.2	184013001	185013000	Renan	chr2B.2	785000001	786000000	1
chrNCP-chr2B.2	185013501	186013500	Renan	chr2B.2	787000001	788000000	1
chrNCP-chr2B.2	186014001	187014000	Renan	chr2B.2	797000001	798000000	1
chrNCP-chr2B.2	187014501	188014500	Renan	chr2B.2	799000001	800000000	1
chrNCP-chr2B.2	188015001	189015000	Renan	chr2B.2	801000001	802000000	1
chrNCP-chr2B.2	189015501	190015500	Renan	chr2B.2	803000001	804000000	1
chrNCP-chr2B.2	190016001	191016000	Renan	chr2B.2	808000001	809000000	1
chrNCP-chr2B.2	191016501	193016500	Stanley	chr2B.2	26000001	28000000	2
chrNCP-chr2B.2	193017001	194017000	Stanley	chr2B.2	348000001	349000000	1
chrNCP-chr2B.2	194017501	203017500	Stanley	chr2B.2	350000001	359000000	9
chrNCP-chr2B.2	203018001	204018000	Stanley	chr2B.2	523000001	524000000	1
chrNCP-chr2B.2	204018501	209018500	Stanley	chr2B.2	764000001	769000000	5
chrNCP-chr2B.2	209019001	210019000	Stanley	chr2B.2	96000001	97000000	1
chrNCP-chr2B.2	210019501	211019500	Zang1817	chr2B.2	681000001	682000000	1
chrNCP-chr2B.2	211020001	216020000	spelt	chr2B.2	726000001	731000000	5
chrNCP-chr2B.2	216020501	217020500	spelt	chr2B.2	732000001	733000000	1
chrNCP-chr2B.2	217021001	218021000	spelt	chr2B.2	746000001	747000000	1
chrNCP-chr2B.2	218021501	219021500	spelt	chr2B.2	772000001	773000000	1
chrNCP-chr2B.2	219022001	220022000	spelt	chr2B.2	779000001	780000000	1
chrNCP-chr2B.2	220022501	221022500	spelt	chr2B.2	781000001	782000000	1
chrNCP-chr2B.2	221023001	230735850	AK58	chr2B.2	795000001	804712850	9.71285
chrNCP-chr2B.2	230736351	231449092	Kariega	chr2B.2	816000001	816712742	0.712742
chrNCP-chr2B.2	231449593	231682288	Renan	chr2B.2	811000001	811232696	0.232696
chrNCP-chr2D	1	1000000	AK58	chr2D	610000001	611000000	1
chrNCP-chr2D	1000501	2000500	AK58	chr2D	613000001	614000000	1
chrNCP-chr2D	2001001	3001000	AK58	chr2D	69000001	70000000	1
chrNCP-chr2D	3001501	4001500	AK58	chr2D	71000001	72000000	1
chrNCP-chr2D	4002001	5002000	ArinaLrFor	chr2D	35000001	36000000	1
chrNCP-chr2D	5002501	6002500	Fielder	chr2D	21000001	22000000	1
chrNCP-chr2D	6003001	7003000	Fielder	chr2D	23000001	24000000	1
chrNCP-chr2D	7003501	8003500	Fielder	chr2D	27000001	28000000	1
chrNCP-chr2D	8004001	9004000	Fielder	chr2D	2000001	3000000	1
chrNCP-chr2D	9004501	10004500	Fielder	chr2D	539000001	540000000	1
chrNCP-chr2D	10005001	22005000	Fielder	chr2D	578000001	590000000	12
chrNCP-chr2D	22005501	46005500	Fielder	chr2D	607000001	631000000	24
chrNCP-chr2D	46006001	49006000	Fielder	chr2D	65000001	68000000	3
chrNCP-chr2D	49006501	50006500	Julius	chr2D	89000001	90000000	1
chrNCP-chr2D	50007001	52007000	Kariega	chr2D	1	2000000	2
chrNCP-chr2D	52007501	53007500	Kariega	chr2D	10000001	11000000	1
chrNCP-chr2D	53008001	55008000	Kariega	chr2D	647000001	649000000	2
chrNCP-chr2D	55008501	56008500	Kariega	chr2D	68000001	69000000	1
chrNCP-chr2D	56009001	57009000	Kariega	chr2D	70000001	71000000	1
chrNCP-chr2D	57009501	58009500	Norin61	chr2D	609000001	610000000	1
chrNCP-chr2D	58010001	59010000	Norin61	chr2D	84000001	85000000	1
chrNCP-chr2D	59010501	63010500	Renan	chr2D	14000001	18000000	4
chrNCP-chr2D	63011001	64011000	Renan	chr2D	24000001	25000000	1
chrNCP-chr2D	64011501	65011500	Renan	chr2D	39000001	40000000	1
chrNCP-chr2D	65012001	81012000	Renan	chr2D	599000001	615000000	16
chrNCP-chr2D	81012501	82012500	Renan	chr2D	631000001	632000000	1
chrNCP-chr2D	82013001	83013000	Renan	chr2D	85000001	86000000	1
chrNCP-chr2D	83013501	84013500	Renan	chr2D	89000001	90000000	1
chrNCP-chr2D	84014001	85014000	Renan	chr2D	93000001	94000000	1
chrNCP-chr2D	85014501	86014500	spelt	chr2D	39000001	40000000	1
chrNCP-chr3A	1	2000000	AK58	chr3A	18000001	20000000	2
chrNCP-chr3A	2000501	5000500	AK58	chr3A	303000001	306000000	3
chrNCP-chr3A	5001001	7001000	AK58	chr3A	689000001	691000000	2
chrNCP-chr3A	7001501	8001500	AK58	chr3A	698000001	699000000	1
chrNCP-chr3A	8002001	14002000	AK58	chr3A	705000001	711000000	6
chrNCP-chr3A	14002501	15002500	AK58	chr3A	737000001	738000000	1
chrNCP-chr3A	15003001	16003000	AK58	chr3A	739000001	740000000	1
chrNCP-chr3A	16003501	17003500	Fielder	chr3A	328000001	329000000	1
chrNCP-chr3A	17004001	19004000	Fielder	chr3A	697000001	699000000	2
chrNCP-chr3A	19004501	20004500	Fielder	chr3A	728000001	729000000	1
chrNCP-chr3A	20005001	21005000	Jagger	chr3A	328000001	329000000	1
chrNCP-chr3A	21005501	23005500	KN9204	chr3A	648000001	650000000	2
chrNCP-chr3A	23006001	24006000	Kariega	chr3A	331000001	332000000	1
chrNCP-chr3A	24006501	25006500	Kariega	chr3A	693000001	694000000	1
chrNCP-chr3A	25007001	26007000	Kariega	chr3A	6000001	7000000	1
chrNCP-chr3A	26007501	31007500	Norin61	chr3A	329000001	334000000	5
chrNCP-chr3A	31008001	32008000	Norin61	chr3A	44000001	45000000	1
chrNCP-chr3A	32008501	33008500	Norin61	chr3A	744000001	745000000	1
chrNCP-chr3A	33009001	34009000	spelt	chr3A	41000001	42000000	1
chrNCP-chr3B	1	4000000	AK58	chr3B	1	4000000	4
chrNCP-chr3B	4000501	5000500	AK58	chr3B	111000001	112000000	1
chrNCP-chr3B	5001001	6001000	AK58	chr3B	131000001	132000000	1
chrNCP-chr3B	6001501	9001500	AK58	chr3B	178000001	181000000	3
chrNCP-chr3B	9002001	11002000	AK58	chr3B	229000001	231000000	2
chrNCP-chr3B	11002501	12002500	AK58	chr3B	233000001	234000000	1
chrNCP-chr3B	12003001	15003000	AK58	chr3B	237000001	240000000	3
chrNCP-chr3B	15003501	16003500	AK58	chr3B	29000001	30000000	1
chrNCP-chr3B	16004001	17004000	AK58	chr3B	363000001	364000000	1
chrNCP-chr3B	17004501	23004500	AK58	chr3B	365000001	371000000	6
chrNCP-chr3B	23005001	24005000	AK58	chr3B	36000001	37000000	1
chrNCP-chr3B	24005501	25005500	AK58	chr3B	380000001	381000000	1
chrNCP-chr3B	25006001	26006000	AK58	chr3B	39000001	40000000	1
chrNCP-chr3B	26006501	28006500	AK58	chr3B	486000001	488000000	2
chrNCP-chr3B	28007001	30007000	AK58	chr3B	494000001	496000000	2
chrNCP-chr3B	30007501	31007500	AK58	chr3B	595000001	596000000	1
chrNCP-chr3B	31008001	33008000	AK58	chr3B	5000001	7000000	2
chrNCP-chr3B	33008501	34008500	AK58	chr3B	69000001	70000000	1
chrNCP-chr3B	34009001	39009000	AK58	chr3B	728000001	733000000	5
chrNCP-chr3B	39009501	40009500	AK58	chr3B	779000001	780000000	1
chrNCP-chr3B	40010001	41010000	AK58	chr3B	800000001	801000000	1
chrNCP-chr3B	41010501	42010500	AK58	chr3B	823000001	824000000	1
chrNCP-chr3B	42011001	43011000	ArinaLrFor	chr3B	160000001	161000000	1
chrNCP-chr3B	43011501	44011500	ArinaLrFor	chr3B	166000001	167000000	1
chrNCP-chr3B	44012001	47012000	ArinaLrFor	chr3B	197000001	200000000	3
chrNCP-chr3B	47012501	48012500	ArinaLrFor	chr3B	207000001	208000000	1
chrNCP-chr3B	48013001	52013000	ArinaLrFor	chr3B	209000001	213000000	4
chrNCP-chr3B	52013501	55013500	ArinaLrFor	chr3B	214000001	217000000	3
chrNCP-chr3B	55014001	56014000	ArinaLrFor	chr3B	220000001	221000000	1
chrNCP-chr3B	56014501	57014500	ArinaLrFor	chr3B	226000001	227000000	1
chrNCP-chr3B	57015001	58015000	ArinaLrFor	chr3B	229000001	230000000	1
chrNCP-chr3B	58015501	60015500	ArinaLrFor	chr3B	265000001	267000000	2
chrNCP-chr3B	60016001	62016000	ArinaLrFor	chr3B	273000001	275000000	2
chrNCP-chr3B	62016501	63016500	ArinaLrFor	chr3B	280000001	281000000	1
chrNCP-chr3B	63017001	65017000	ArinaLrFor	chr3B	395000001	397000000	2
chrNCP-chr3B	65017501	66017500	ArinaLrFor	chr3B	508000001	509000000	1
chrNCP-chr3B	66018001	67018000	ArinaLrFor	chr3B	510000001	511000000	1
chrNCP-chr3B	67018501	68018500	ArinaLrFor	chr3B	551000001	552000000	1
chrNCP-chr3B	68019001	69019000	Fielder	chr3B	2000001	3000000	1
chrNCP-chr3B	69019501	70019500	Fielder	chr3B	44000001	45000000	1
chrNCP-chr3B	70020001	71020000	Fielder	chr3B	536000001	537000000	1
chrNCP-chr3B	71020501	72020500	Fielder	chr3B	6000001	7000000	1
chrNCP-chr3B	72021001	73021000	Fielder	chr3B	69000001	70000000	1
chrNCP-chr3B	73021501	75021500	Fielder	chr3B	73000001	75000000	2
chrNCP-chr3B	75022001	77022000	Fielder	chr3B	822000001	824000000	2
chrNCP-chr3B	77022501	79022500	Fielder	chr3B	856000001	858000000	2
chrNCP-chr3B	79023001	80023000	Jagger	chr3B	370000001	371000000	1
chrNCP-chr3B	80023501	81023500	Jagger	chr3B	853000001	854000000	1
chrNCP-chr3B	81024001	83024000	KN9204	chr3B	1	2000000	2
chrNCP-chr3B	83024501	85024500	KN9204	chr3B	151000001	153000000	2
chrNCP-chr3B	85025001	87025000	KN9204	chr3B	31000001	33000000	2
chrNCP-chr3B	87025501	88025500	KN9204	chr3B	35000001	36000000	1
chrNCP-chr3B	88026001	89026000	KN9204	chr3B	40000001	41000000	1
chrNCP-chr3B	89026501	90026500	KN9204	chr3B	52000001	53000000	1
chrNCP-chr3B	90027001	92027000	KN9204	chr3B	760000001	762000000	2
chrNCP-chr3B	92027501	93027500	KN9204	chr3B	763000001	764000000	1
chrNCP-chr3B	93028001	94028000	KN9204	chr3B	781000001	782000000	1
chrNCP-chr3B	94028501	95028500	KN9204	chr3B	816000001	817000000	1
chrNCP-chr3B	95029001	97029000	Kariega	chr3B	1	2000000	2
chrNCP-chr3B	97029501	103029500	Kariega	chr3B	11000001	17000000	6
chrNCP-chr3B	103030001	105030000	Kariega	chr3B	368000001	370000000	2
chrNCP-chr3B	105030501	106030500	Kariega	chr3B	43000001	44000000	1
chrNCP-chr3B	106031001	107031000	Kariega	chr3B	506000001	507000000	1
chrNCP-chr3B	107031501	108031500	Kariega	chr3B	57000001	58000000	1
chrNCP-chr3B	108032001	109032000	Kariega	chr3B	66000001	67000000	1
chrNCP-chr3B	109032501	110032500	Kariega	chr3B	710000001	711000000	1
chrNCP-chr3B	110033001	112033000	Kariega	chr3B	750000001	752000000	2
chrNCP-chr3B	112033501	114033500	Kariega	chr3B	756000001	758000000	2
chrNCP-chr3B	114034001	115034000	Kariega	chr3B	76000001	77000000	1
chrNCP-chr3B	115034501	116034500	Kariega	chr3B	791000001	792000000	1
chrNCP-chr3B	116035001	117035000	Lancer	chr3B	816000001	817000000	1
chrNCP-chr3B	117035501	118035500	Lancer	chr3B	818000001	819000000	1
chrNCP-chr3B	118036001	119036000	Lancer	chr3B	831000001	832000000	1
chrNCP-chr3B	119036501	126036500	Norin61	chr3B	355000001	362000000	7
chrNCP-chr3B	126037001	127037000	Norin61	chr3B	533000001	534000000	1
chrNCP-chr3B	127037501	128037500	Norin61	chr3B	59000001	60000000	1
chrNCP-chr3B	128038001	129038000	Renan	chr3B	27000001	28000000	1
chrNCP-chr3B	129038501	131038500	Renan	chr3B	328000001	330000000	2
chrNCP-chr3B	131039001	133039000	Renan	chr3B	747000001	749000000	2
chrNCP-chr3B	133039501	134039500	Renan	chr3B	754000001	755000000	1
chrNCP-chr3B	134040001	135040000	Stanley	chr3B	57000001	58000000	1
chrNCP-chr3B	135040501	140040500	Stanley	chr3B	617000001	622000000	5
chrNCP-chr3B	140041001	141041000	Stanley	chr3B	776000001	777000000	1
chrNCP-chr3B	141041501	142041500	Stanley	chr3B	815000001	816000000	1
chrNCP-chr3B	142042001	144042000	Zang1817	chr3B	821000001	823000000	2
chrNCP-chr3B	144042501	145042500	spelt	chr3B	550000001	551000000	1
chrNCP-chr3B	145043001	146043000	spelt	chr3B	608000001	609000000	1
chrNCP-chr3B	146043501	147043500	spelt	chr3B	73000001	74000000	1
chrNCP-chr3B	147044001	148044000	spelt	chr3B	75000001	76000000	1
chrNCP-chr3B	148044501	149044500	spelt	chr3B	759000001	760000000	1
chrNCP-chr3B	149045001	150045000	spelt	chr3B	791000001	792000000	1
chrNCP-chr3B	150045501	151045500	spelt	chr3B	804000001	805000000	1
chrNCP-chr3B	151046001	153039756	AK58	chr3B	866000001	867993756	1.99376
chrNCP-chr3B	153040257	156975605	KN9204	chr3B	840000001	843935349	3.93535
chrNCP-chr3D	1	2000000	AK58	chr3D	238000001	240000000	2
chrNCP-chr3D	2000501	4000500	AK58	chr3D	242000001	244000000	2
chrNCP-chr3D	4001001	5001000	AK58	chr3D	620000001	621000000	1
chrNCP-chr3D	5001501	16001500	Fielder	chr3D	1	11000000	11
chrNCP-chr3D	16002001	17002000	Fielder	chr3D	637000001	638000000	1
chrNCP-chr3D	17002501	18002500	KN9204	chr3D	241000001	242000000	1
chrNCP-chr3D	18003001	24003000	KN9204	chr3D	493000001	499000000	6
chrNCP-chr3D	24003501	27003500	Kariega	chr3D	1	3000000	3
chrNCP-chr3D	27004001	29004000	Kariega	chr3D	32000001	34000000	2
chrNCP-chr3D	29004501	33004500	Kariega	chr3D	36000001	40000000	4
chrNCP-chr3D	33005001	34005000	Kariega	chr3D	43000001	44000000	1
chrNCP-chr3D	34005501	35005500	Kariega	chr3D	6000001	7000000	1
chrNCP-chr3D	35006001	36006000	Kariega	chr3D	69000001	70000000	1
chrNCP-chr3D	36006501	48006500	Mattis	chr3D	1	12000000	12
chrNCP-chr3D	48007001	49007000	Mattis	chr3D	15000001	16000000	1
chrNCP-chr3D	49007501	52007500	Mattis	chr3D	17000001	20000000	3
chrNCP-chr3D	52008001	54008000	Mattis	chr3D	21000001	23000000	2
chrNCP-chr3D	54008501	57008500	Mattis	chr3D	24000001	27000000	3
chrNCP-chr3D	57009001	68009000	Mattis	chr3D	28000001	39000000	11
chrNCP-chr3D	68009501	70009500	Mattis	chr3D	42000001	44000000	2
chrNCP-chr3D	70010001	71010000	Mattis	chr3D	45000001	46000000	1
chrNCP-chr3D	71010501	72010500	Norin61	chr3D	299000001	300000000	1
chrNCP-chr3D	72011001	73011000	spelt	chr3D	603000001	604000000	1
chrNCP-chr3D	73011501	75011500	spelt	chr3D	7000001	9000000	2
chrNCP-chr3D	75012001	75394296	Fielder	chr3D	641000001	641382296	0.382296
chrNCP-chr3D	75394797	127794818	Lancer	chr3D	593000001	645400022	52.4
chrNCP-chr4A	1	5000000	AK58	chr4A	267000001	272000000	5
chrNCP-chr4A	5000501	6000500	AK58	chr4A	683000001	684000000	1
chrNCP-chr4A	6001001	7001000	AK58	chr4A	730000001	731000000	1
chrNCP-chr4A	7001501	8001500	AK58	chr4A	734000001	735000000	1
chrNCP-chr4A	8002001	15002000	AK58	chr4A	738000001	745000000	7
chrNCP-chr4A	15002501	18002500	AK58	chr4A	746000001	749000000	3
chrNCP-chr4A	18003001	19003000	ArinaLrFor	chr4A	708000001	709000000	1
chrNCP-chr4A	19003501	20003500	Fielder	chr4A	667000001	668000000	1
chrNCP-chr4A	20004001	21004000	Fielder	chr4A	672000001	673000000	1
chrNCP-chr4A	21004501	23004500	Fielder	chr4A	674000001	676000000	2
chrNCP-chr4A	23005001	25005000	Fielder	chr4A	677000001	679000000	2
chrNCP-chr4A	25005501	26005500	Fielder	chr4A	711000001	712000000	1
chrNCP-chr4A	26006001	28006000	Fielder	chr4A	721000001	723000000	2
chrNCP-chr4A	28006501	33006500	Fielder	chr4A	724000001	729000000	5
chrNCP-chr4A	33007001	34007000	Fielder	chr4A	731000001	732000000	1
chrNCP-chr4A	34007501	35007500	Fielder	chr4A	735000001	736000000	1
chrNCP-chr4A	35008001	36008000	Fielder	chr4A	738000001	739000000	1
chrNCP-chr4A	36008501	40008500	Fielder	chr4A	740000001	744000000	4
chrNCP-chr4A	40009001	41009000	Fielder	chr4A	749000001	750000000	1
chrNCP-chr4A	41009501	42009500	Fielder	chr4A	753000001	754000000	1
chrNCP-chr4A	42010001	45010000	Jagger	chr4A	313000001	316000000	3
chrNCP-chr4A	45010501	47010500	Julius	chr4A	293000001	295000000	2
chrNCP-chr4A	47011001	48011000	Julius	chr4A	624000001	625000000	1
chrNCP-chr4A	48011501	50011500	KN9204	chr4A	708000001	710000000	2
chrNCP-chr4A	50012001	51012000	Kariega	chr4A	700000001	701000000	1
chrNCP-chr4A	51012501	52012500	Kariega	chr4A	734000001	735000000	1
chrNCP-chr4A	52013001	53013000	Kariega	chr4A	736000001	737000000	1
chrNCP-chr4A	53013501	55013500	Kariega	chr4A	744000001	746000000	2
chrNCP-chr4A	55014001	56014000	Kariega	chr4A	750000001	751000000	1
chrNCP-chr4A	56014501	57014500	Kariega	chr4A	752000001	753000000	1
chrNCP-chr4A	57015001	58015000	Kariega	chr4A	754000001	755000000	1
chrNCP-chr4A	58015501	59015500	Kariega	chr4A	763000001	764000000	1
chrNCP-chr4A	59016001	60016000	Lancer	chr4A	591000001	592000000	1
chrNCP-chr4A	60016501	64016500	Lancer	chr4A	647000001	651000000	4
chrNCP-chr4A	64017001	65017000	Lancer	chr4A	745000001	746000000	1
chrNCP-chr4A	65017501	66017500	Landmark	chr4A	273000001	274000000	1
chrNCP-chr4A	66018001	67018000	Landmark	chr4A	723000001	724000000	1
chrNCP-chr4A	67018501	68018500	Landmark	chr4A	725000001	726000000	1
chrNCP-chr4A	68019001	69019000	Mace	chr4A	728000001	729000000	1
chrNCP-chr4A	69019501	70019500	Norin61	chr4A	278000001	279000000	1
chrNCP-chr4A	70020001	77020000	Norin61	chr4A	307000001	314000000	7
chrNCP-chr4A	77020501	78020500	Renan	chr4A	596000001	597000000	1
chrNCP-chr4A	78021001	79021000	Renan	chr4A	599000001	600000000	1
chrNCP-chr4A	79021501	80021500	Renan	chr4A	721000001	722000000	1
chrNCP-chr4A	80022001	82022000	Stanley	chr4A	294000001	296000000	2
chrNCP-chr4A	82022501	83022500	spelt	chr4A	310000001	311000000	1
chrNCP-chr4A	83023001	85023000	spelt	chr4A	313000001	315000000	2
chrNCP-chr4A	85023501	87023500	spelt	chr4A	344000001	346000000	2
chrNCP-chr4A	87024001	88024000	spelt	chr4A	348000001	349000000	1
chrNCP-chr4A	88024501	89024500	spelt	chr4A	376000001	377000000	1
chrNCP-chr4A	89025001	90025000	spelt	chr4A	694000001	695000000	1
chrNCP-chr4A	90025501	90637123	AK58	chr4A	750000001	750611623	0.611623
chrNCP-chr4A	90637624	93531099	Fielder	chr4A	756000001	758893476	2.89348
chrNCP-chr4A	93531600	94082878	Mattis	chr4A	735000001	735551279	0.551279
chrNCP-chr4A	94083379	95382510	spelt	chr4A	739000001	740299132	1.29913
chrNCP-chr4B	1	1000000	AK58	chr4B	173000001	174000000	1
chrNCP-chr4B	1000501	2000500	AK58	chr4B	324000001	325000000	1
chrNCP-chr4B	2001001	4001000	AK58	chr4B	326000001	328000000	2
chrNCP-chr4B	4001501	5001500	AK58	chr4B	537000001	538000000	1
chrNCP-chr4B	5002001	6002000	AK58	chr4B	657000001	658000000	1
chrNCP-chr4B	6002501	7002500	AK58	chr4B	677000001	678000000	1
chrNCP-chr4B	7003001	8003000	AK58	chr4B	680000001	681000000	1
chrNCP-chr4B	8003501	9003500	ArinaLrFor	chr4B	639000001	640000000	1
chrNCP-chr4B	9004001	11004000	ArinaLrFor	chr4B	673000001	675000000	2
chrNCP-chr4B	11004501	12004500	Fielder	chr4B	16000001	17000000	1
chrNCP-chr4B	12005001	13005000	Fielder	chr4B	18000001	19000000	1
chrNCP-chr4B	13005501	14005500	Fielder	chr4B	294000001	295000000	1
chrNCP-chr4B	14006001	15006000	Fielder	chr4B	320000001	321000000	1
chrNCP-chr4B	15006501	16006500	Fielder	chr4B	368000001	369000000	1
chrNCP-chr4B	16007001	17007000	Fielder	chr4B	370000001	371000000	1
chrNCP-chr4B	17007501	18007500	Fielder	chr4B	686000001	687000000	1
chrNCP-chr4B	18008001	19008000	Jagger	chr4B	2000001	3000000	1
chrNCP-chr4B	19008501	26008500	KN9204	chr4B	631000001	638000000	7
chrNCP-chr4B	26009001	27009000	Kariega	chr4B	174000001	175000000	1
chrNCP-chr4B	27009501	29009500	Kariega	chr4B	298000001	300000000	2
chrNCP-chr4B	29010001	30010000	Kariega	chr4B	387000001	388000000	1
chrNCP-chr4B	30010501	31010500	Kariega	chr4B	440000001	441000000	1
chrNCP-chr4B	31011001	32011000	Kariega	chr4B	696000001	697000000	1
chrNCP-chr4B	32011501	33011500	Landmark	chr4B	293000001	294000000	1
chrNCP-chr4B	33012001	34012000	Norin61	chr4B	317000001	318000000	1
chrNCP-chr4B	34012501	37012500	Renan	chr4B	169000001	172000000	3
chrNCP-chr4B	37013001	39013000	Renan	chr4B	2000001	4000000	2
chrNCP-chr4B	39013501	40013500	Stanley	chr4B	284000001	285000000	1
chrNCP-chr4B	40014001	42014000	Stanley	chr4B	286000001	288000000	2
chrNCP-chr4B	42014501	43014500	Stanley	chr4B	3000001	4000000	1
chrNCP-chr4B	43015001	44015000	Stanley	chr4B	657000001	658000000	1
chrNCP-chr4B	44015501	46015500	spelt	chr4B	1	2000000	2
chrNCP-chr4B	46016001	48016000	spelt	chr4B	60000001	62000000	2
chrNCP-chr4B	48016501	49016500	spelt	chr4B	625000001	626000000	1
chrNCP-chr4B	49017001	50017000	spelt	chr4B	661000001	662000000	1
chrNCP-chr4D	1	1000000	AK58	chr4D	187000001	188000000	1
chrNCP-chr4D	1000501	2000500	AK58	chr4D	3000001	4000000	1
chrNCP-chr4D	2001001	3001000	AK58	chr4D	517000001	518000000	1
chrNCP-chr4D	3001501	4001500	Fielder	chr4D	208000001	209000000	1
chrNCP-chr4D	4002001	5002000	Fielder	chr4D	400000001	401000000	1
chrNCP-chr4D	5002501	6002500	Kariega	chr4D	402000001	403000000	1
chrNCP-chr4D	6003001	7003000	Kariega	chr4D	4000001	5000000	1
chrNCP-chr5A	1	1000000	AK58	chr5A	22000001	23000000	1
chrNCP-chr5A	1000501	2000500	AK58	chr5A	253000001	254000000	1
chrNCP-chr5A	2001001	3001000	AK58	chr5A	33000001	34000000	1
chrNCP-chr5A	3001501	5001500	AK58	chr5A	435000001	437000000	2
chrNCP-chr5A	5002001	8002000	AK58	chr5A	474000001	477000000	3
chrNCP-chr5A	8002501	9002500	AK58	chr5A	563000001	564000000	1
chrNCP-chr5A	9003001	11003000	AK58	chr5A	71000001	73000000	2
chrNCP-chr5A	11003501	12003500	AK58	chr5A	77000001	78000000	1
chrNCP-chr5A	12004001	17004000	ArinaLrFor	chr5A	533000001	538000000	5
chrNCP-chr5A	17004501	18004500	ArinaLrFor	chr5A	546000001	547000000	1
chrNCP-chr5A	18005001	20005000	Fielder	chr5A	475000001	477000000	2
chrNCP-chr5A	20005501	21005500	Fielder	chr5A	556000001	557000000	1
chrNCP-chr5A	21006001	23006000	KN9204	chr5A	555000001	557000000	2
chrNCP-chr5A	23006501	24006500	Kariega	chr5A	232000001	233000000	1
chrNCP-chr5A	24007001	30007000	Kariega	chr5A	469000001	475000000	6
chrNCP-chr5A	30007501	31007500	Kariega	chr5A	556000001	557000000	1
chrNCP-chr5A	31008001	32008000	Kariega	chr5A	558000001	559000000	1
chrNCP-chr5A	32008501	33008500	Kariega	chr5A	564000001	565000000	1
chrNCP-chr5A	33009001	34009000	Lancer	chr5A	466000001	467000000	1
chrNCP-chr5A	34009501	35009500	Mace	chr5A	539000001	540000000	1
chrNCP-chr5A	35010001	36010000	Mattis	chr5A	458000001	459000000	1
chrNCP-chr5A	36010501	38010500	Mattis	chr5A	460000001	462000000	2
chrNCP-chr5A	38011001	45011000	Norin61	chr5A	250000001	257000000	7
chrNCP-chr5A	45011501	46011500	Norin61	chr5A	258000001	259000000	1
chrNCP-chr5A	46012001	47012000	Renan	chr5A	460000001	461000000	1
chrNCP-chr5A	47012501	50012500	Renan	chr5A	521000001	524000000	3
chrNCP-chr5A	50013001	51013000	Stanley	chr5A	703000001	704000000	1
chrNCP-chr5A	51013501	53013500	spelt	chr5A	246000001	248000000	2
chrNCP-chr5A	53014001	57014000	spelt	chr5A	250000001	254000000	4
chrNCP-chr5A	57014501	58014500	spelt	chr5A	561000001	562000000	1
chrNCP-chr5B	1	2000000	AK58	chr5B	11000001	13000000	2
chrNCP-chr5B	2000501	3000500	AK58	chr5B	17000001	18000000	1
chrNCP-chr5B	3001001	6001000	AK58	chr5B	197000001	200000000	3
chrNCP-chr5B	6001501	9001500	AK58	chr5B	225000001	228000000	3
chrNCP-chr5B	9002001	10002000	AK58	chr5B	26000001	27000000	1
chrNCP-chr5B	10002501	13002500	AK58	chr5B	2000001	5000000	3
chrNCP-chr5B	13003001	14003000	AK58	chr5B	38000001	39000000	1
chrNCP-chr5B	14003501	15003500	AK58	chr5B	466000001	467000000	1
chrNCP-chr5B	15004001	19004000	AK58	chr5B	470000001	474000000	4
chrNCP-chr5B	19004501	24004500	AK58	chr5B	506000001	511000000	5
chrNCP-chr5B	24005001	36005000	AK58	chr5B	512000001	524000000	12
chrNCP-chr5B	36005501	42005500	AK58	chr5B	525000001	531000000	6
chrNCP-chr5B	42006001	45006000	AK58	chr5B	533000001	536000000	3
chrNCP-chr5B	45006501	46006500	AK58	chr5B	539000001	540000000	1
chrNCP-chr5B	46007001	48007000	AK58	chr5B	541000001	543000000	2
chrNCP-chr5B	48007501	49007500	AK58	chr5B	54000001	55000000	1
chrNCP-chr5B	49008001	50008000	AK58	chr5B	594000001	595000000	1
chrNCP-chr5B	50008501	52008500	AK58	chr5B	610000001	612000000	2
chrNCP-chr5B	52009001	53009000	AK58	chr5B	695000001	696000000	1
chrNCP-chr5B	53009501	54009500	AK58	chr5B	699000001	700000000	1
chrNCP-chr5B	54010001	57010000	AK58	chr5B	701000001	704000000	3
chrNCP-chr5B	57010501	58010500	AK58	chr5B	705000001	706000000	1
chrNCP-chr5B	58011001	59011000	AK58	chr5B	713000001	714000000	1
chrNCP-chr5B	59011501	60011500	ArinaLrFor	chr5B	173000001	174000000	1
chrNCP-chr5B	60012001	62012000	Fielder	chr5B	109000001	111000000	2
chrNCP-chr5B	62012501	67012500	Fielder	chr5B	112000001	117000000	5
chrNCP-chr5B	67013001	68013000	Fielder	chr5B	167000001	168000000	1
chrNCP-chr5B	68013501	69013500	Fielder	chr5B	224000001	225000000	1
chrNCP-chr5B	69014001	70014000	Fielder	chr5B	572000001	573000000	1
chrNCP-chr5B	70014501	71014500	Fielder	chr5B	661000001	662000000	1
chrNCP-chr5B	71015001	72015000	Fielder	chr5B	670000001	671000000	1
chrNCP-chr5B	72015501	73015500	Fielder	chr5B	6000001	7000000	1
chrNCP-chr5B	73016001	74016000	Fielder	chr5B	92000001	93000000	1
chrNCP-chr5B	74016501	75016500	Julius	chr5B	30000001	31000000	1
chrNCP-chr5B	75017001	78017000	Julius	chr5B	48000001	51000000	3
chrNCP-chr5B	78017501	80017500	Julius	chr5B	710000001	712000000	2
chrNCP-chr5B	80018001	81018000	KN9204	chr5B	21000001	22000000	1
chrNCP-chr5B	81018501	82018500	KN9204	chr5B	26000001	27000000	1
chrNCP-chr5B	82019001	83019000	KN9204	chr5B	31000001	32000000	1
chrNCP-chr5B	83019501	84019500	KN9204	chr5B	469000001	470000000	1
chrNCP-chr5B	84020001	86020000	KN9204	chr5B	92000001	94000000	2
chrNCP-chr5B	86020501	87020500	Kariega	chr5B	1	1000000	1
chrNCP-chr5B	87021001	88021000	Kariega	chr5B	9000001	10000000	1
chrNCP-chr5B	88021501	89021500	Kariega	chr5B	163000001	164000000	1
chrNCP-chr5B	89022001	90022000	Kariega	chr5B	26000001	27000000	1
chrNCP-chr5B	90022501	91022500	Kariega	chr5B	530000001	531000000	1
chrNCP-chr5B	91023001	92023000	Kariega	chr5B	534000001	535000000	1
chrNCP-chr5B	92023501	95023500	Kariega	chr5B	549000001	552000000	3
chrNCP-chr5B	95024001	98024000	Kariega	chr5B	709000001	712000000	3
chrNCP-chr5B	98024501	100024500	Kariega	chr5B	86000001	88000000	2
chrNCP-chr5B	100025001	102025000	Mace	chr5B	57000001	59000000	2
chrNCP-chr5B	102025501	103025500	Norin61	chr5B	201000001	202000000	1
chrNCP-chr5B	103026001	107026000	Norin61	chr5B	206000001	210000000	4
chrNCP-chr5B	107026501	108026500	Norin61	chr5B	85000001	86000000	1
chrNCP-chr5B	108027001	109027000	Renan	chr5B	225000001	226000000	1
chrNCP-chr5B	109027501	110027500	Renan	chr5B	239000001	240000000	1
chrNCP-chr5B	110028001	111028000	Renan	chr5B	474000001	475000000	1
chrNCP-chr5B	111028501	112028500	Renan	chr5B	497000001	498000000	1
chrNCP-chr5B	112029001	113029000	Renan	chr5B	655000001	656000000	1
chrNCP-chr5B	113029501	114029500	Renan	chr5B	661000001	662000000	1
chrNCP-chr5B	114030001	115030000	Renan	chr5B	689000001	690000000	1
chrNCP-chr5B	115030501	116030500	Renan	chr5B	692000001	693000000	1
chrNCP-chr5B	116031001	117031000	Stanley	chr5B	602000001	603000000	1
chrNCP-chr5B	117031501	118031500	Zang1817	chr5B	28000001	29000000	1
chrNCP-chr5B	118032001	120032000	Zang1817	chr5B	563000001	565000000	2
chrNCP-chr5B	120032501	123032500	spelt	chr5B	1	3000000	3
chrNCP-chr5B	123033001	124033000	spelt	chr5B	16000001	17000000	1
chrNCP-chr5B	124033501	125033500	spelt	chr5B	4000001	5000000	1
chrNCP-chr5B	125034001	126034000	spelt	chr5B	521000001	522000000	1
chrNCP-chr5B	126034501	127034500	spelt	chr5B	546000001	547000000	1
chrNCP-chr5B	127035001	128460509	Kariega	chr5B	724000001	725425509	1.42551
chrNCP-chr5D	1	3000000	AK58	chr5D	193000001	196000000	3
chrNCP-chr5D	3000501	5000500	AK58	chr5D	26000001	28000000	2
chrNCP-chr5D	5001001	8001000	AK58	chr5D	515000001	518000000	3
chrNCP-chr5D	8001501	10001500	AK58	chr5D	519000001	521000000	2
chrNCP-chr5D	10002001	14002000	Fielder	chr5D	19000001	23000000	4
chrNCP-chr5D	14002501	15002500	Fielder	chr5D	202000001	203000000	1
chrNCP-chr5D	15003001	17003000	Fielder	chr5D	574000001	576000000	2
chrNCP-chr5D	17003501	18003500	Kariega	chr5D	21000001	22000000	1
chrNCP-chr5D	18004001	19004000	Kariega	chr5D	561000001	562000000	1
chrNCP-chr5D	19004501	20004500	Mattis	chr5D	45000001	46000000	1
chrNCP-chr5D	20005001	21005000	Mattis	chr5D	49000001	50000000	1
chrNCP-chr5D	21005501	22005500	Norin61	chr5D	183000001	184000000	1
chrNCP-chr5D	22006001	23006000	Norin61	chr5D	188000001	189000000	1
chrNCP-chr6A	1	1000000	AK58	chr6A	9000001	10000000	1
chrNCP-chr6A	1000501	3000500	AK58	chr6A	11000001	13000000	2
chrNCP-chr6A	3001001	26001000	AK58	chr6A	14000001	37000000	23
chrNCP-chr6A	26001501	27001500	AK58	chr6A	291000001	292000000	1
chrNCP-chr6A	27002001	28002000	AK58	chr6A	50000001	51000000	1
chrNCP-chr6A	28002501	29002500	AK58	chr6A	5000001	6000000	1
chrNCP-chr6A	29003001	30003000	AK58	chr6A	605000001	606000000	1
chrNCP-chr6A	30003501	31003500	AK58	chr6A	609000001	610000000	1
chrNCP-chr6A	31004001	32004000	AK58	chr6A	614000001	615000000	1
chrNCP-chr6A	32004501	34004500	AK58	chr6A	619000001	621000000	2
chrNCP-chr6A	34005001	35005000	AK58	chr6A	623000001	624000000	1
chrNCP-chr6A	35005501	36005500	Fielder	chr6A	9000001	10000000	1
chrNCP-chr6A	36006001	40006000	Fielder	chr6A	12000001	16000000	4
chrNCP-chr6A	40006501	41006500	Fielder	chr6A	298000001	299000000	1
chrNCP-chr6A	41007001	42007000	Fielder	chr6A	2000001	3000000	1
chrNCP-chr6A	42007501	44007500	Fielder	chr6A	43000001	45000000	2
chrNCP-chr6A	44008001	46008000	Fielder	chr6A	610000001	612000000	2
chrNCP-chr6A	46008501	47008500	Jagger	chr6A	616000001	617000000	1
chrNCP-chr6A	47009001	48009000	Kariega	chr6A	1000001	2000000	1
chrNCP-chr6A	48009501	49009500	Kariega	chr6A	598000001	599000000	1
chrNCP-chr6A	49010001	50010000	Kariega	chr6A	6000001	7000000	1
chrNCP-chr6A	50010501	52010500	Mattis	chr6A	604000001	606000000	2
chrNCP-chr6A	52011001	53011000	Norin61	chr6A	290000001	291000000	1
chrNCP-chr6A	53011501	56011500	Zang1817	chr6A	614000001	617000000	3
chrNCP-chr6A	56012001	58012000	spelt	chr6A	539000001	541000000	2
chrNCP-chr6A	58012501	59012500	spelt	chr6A	578000001	579000000	1
chrNCP-chr6A	59013001	59573997	KN9204	chr6A	616000001	616560997	0.560997
chrNCP-chr6B	1	1000000	AK58	chr6B	1	1000000	1
chrNCP-chr6B	1000501	2000500	AK58	chr6B	10000001	11000000	1
chrNCP-chr6B	2001001	3001000	AK58	chr6B	119000001	120000000	1
chrNCP-chr6B	3001501	7001500	AK58	chr6B	12000001	16000000	4
chrNCP-chr6B	7002001	9002000	AK58	chr6B	130000001	132000000	2
chrNCP-chr6B	9002501	11002500	AK58	chr6B	145000001	147000000	2
chrNCP-chr6B	11003001	12003000	AK58	chr6B	163000001	164000000	1
chrNCP-chr6B	12003501	13003500	AK58	chr6B	224000001	225000000	1
chrNCP-chr6B	13004001	14004000	AK58	chr6B	249000001	250000000	1
chrNCP-chr6B	14004501	17004500	AK58	chr6B	267000001	270000000	3
chrNCP-chr6B	17005001	18005000	AK58	chr6B	317000001	318000000	1
chrNCP-chr6B	18005501	22005500	AK58	chr6B	321000001	325000000	4
chrNCP-chr6B	22006001	24006000	AK58	chr6B	34000001	36000000	2
chrNCP-chr6B	24006501	25006500	AK58	chr6B	3000001	4000000	1
chrNCP-chr6B	25007001	30007000	AK58	chr6B	462000001	467000000	5
chrNCP-chr6B	30007501	31007500	AK58	chr6B	5000001	6000000	1
chrNCP-chr6B	31008001	32008000	AK58	chr6B	647000001	648000000	1
chrNCP-chr6B	32008501	33008500	AK58	chr6B	649000001	650000000	1
chrNCP-chr6B	33009001	34009000	AK58	chr6B	674000001	675000000	1
chrNCP-chr6B	34009501	36009500	AK58	chr6B	709000001	711000000	2
chrNCP-chr6B	36010001	37010000	AK58	chr6B	712000001	713000000	1
chrNCP-chr6B	37010501	38010500	AK58	chr6B	715000001	716000000	1
chrNCP-chr6B	38011001	39011000	AK58	chr6B	718000001	719000000	1
chrNCP-chr6B	39011501	40011500	ArinaLrFor	chr6B	1	1000000	1
chrNCP-chr6B	40012001	43012000	ArinaLrFor	chr6B	41000001	44000000	3
chrNCP-chr6B	43012501	44012500	ArinaLrFor	chr6B	45000001	46000000	1
chrNCP-chr6B	44013001	45013000	Fielder	chr6B	113000001	114000000	1
chrNCP-chr6B	45013501	47013500	Fielder	chr6B	15000001	17000000	2
chrNCP-chr6B	47014001	49014000	Fielder	chr6B	160000001	162000000	2
chrNCP-chr6B	49014501	60014500	Fielder	chr6B	374000001	385000000	11
chrNCP-chr6B	60015001	62015000	Fielder	chr6B	38000001	40000000	2
chrNCP-chr6B	62015501	63015500	Fielder	chr6B	399000001	400000000	1
chrNCP-chr6B	63016001	64016000	Fielder	chr6B	51000001	52000000	1
chrNCP-chr6B	64016501	65016500	Fielder	chr6B	53000001	54000000	1
chrNCP-chr6B	65017001	66017000	Fielder	chr6B	576000001	577000000	1
chrNCP-chr6B	66017501	67017500	Fielder	chr6B	669000001	670000000	1
chrNCP-chr6B	67018001	68018000	Fielder	chr6B	6000001	7000000	1
chrNCP-chr6B	68018501	69018500	Fielder	chr6B	723000001	724000000	1
chrNCP-chr6B	69019001	70019000	Jagger	chr6B	3000001	4000000	1
chrNCP-chr6B	70019501	71019500	Jagger	chr6B	46000001	47000000	1
chrNCP-chr6B	71020001	73020000	Jagger	chr6B	48000001	50000000	2
chrNCP-chr6B	73020501	74020500	Jagger	chr6B	711000001	712000000	1
chrNCP-chr6B	74021001	75021000	Julius	chr6B	2000001	3000000	1
chrNCP-chr6B	75021501	78021500	KN9204	chr6B	1	3000000	3
chrNCP-chr6B	78022001	79022000	KN9204	chr6B	99000001	100000000	1
chrNCP-chr6B	79022501	80022500	KN9204	chr6B	211000001	212000000	1
chrNCP-chr6B	80023001	81023000	KN9204	chr6B	218000001	219000000	1
chrNCP-chr6B	81023501	82023500	KN9204	chr6B	228000001	229000000	1
chrNCP-chr6B	82024001	83024000	KN9204	chr6B	326000001	327000000	1
chrNCP-chr6B	83024501	84024500	KN9204	chr6B	421000001	422000000	1
chrNCP-chr6B	84025001	85025000	KN9204	chr6B	441000001	442000000	1
chrNCP-chr6B	85025501	86025500	KN9204	chr6B	698000001	699000000	1
chrNCP-chr6B	86026001	87026000	KN9204	chr6B	701000001	702000000	1
chrNCP-chr6B	87026501	88026500	KN9204	chr6B	704000001	705000000	1
chrNCP-chr6B	88027001	89027000	Kariega	chr6B	134000001	135000000	1
chrNCP-chr6B	89027501	90027500	Kariega	chr6B	136000001	137000000	1
chrNCP-chr6B	90028001	91028000	Kariega	chr6B	23000001	24000000	1
chrNCP-chr6B	91028501	97028500	Kariega	chr6B	442000001	448000000	6
chrNCP-chr6B	97029001	100029000	Kariega	chr6B	613000001	616000000	3
chrNCP-chr6B	100029501	101029500	Kariega	chr6B	650000001	651000000	1
chrNCP-chr6B	101030001	102030000	Kariega	chr6B	680000001	681000000	1
chrNCP-chr6B	102030501	103030500	Kariega	chr6B	682000001	683000000	1
chrNCP-chr6B	103031001	109031000	Kariega	chr6B	731000001	737000000	6
chrNCP-chr6B	109031501	113031500	Landmark	chr6B	35000001	39000000	4
chrNCP-chr6B	113032001	115032000	Mace	chr6B	439000001	441000000	2
chrNCP-chr6B	115032501	116032500	Mace	chr6B	47000001	48000000	1
chrNCP-chr6B	116033001	118033000	Mace	chr6B	51000001	53000000	2
chrNCP-chr6B	118033501	120033500	Mace	chr6B	74000001	76000000	2
chrNCP-chr6B	120034001	121034000	Mattis	chr6B	143000001	144000000	1
chrNCP-chr6B	121034501	122034500	Norin61	chr6B	9000001	10000000	1
chrNCP-chr6B	122035001	123035000	Norin61	chr6B	303000001	304000000	1
chrNCP-chr6B	123035501	126035500	Norin61	chr6B	320000001	323000000	3
chrNCP-chr6B	126036001	127036000	Norin61	chr6B	327000001	328000000	1
chrNCP-chr6B	127036501	128036500	Norin61	chr6B	623000001	624000000	1
chrNCP-chr6B	128037001	129037000	Norin61	chr6B	710000001	711000000	1
chrNCP-chr6B	129037501	133037500	Renan	chr6B	1000001	5000000	4
chrNCP-chr6B	133038001	134038000	Renan	chr6B	246000001	247000000	1
chrNCP-chr6B	134038501	135038500	Renan	chr6B	670000001	671000000	1
chrNCP-chr6B	135039001	138039000	Renan	chr6B	707000001	710000000	3
chrNCP-chr6B	138039501	139039500	Stanley	chr6B	20000001	21000000	1
chrNCP-chr6B	139040001	140040000	Stanley	chr6B	699000001	700000000	1
chrNCP-chr6B	140040501	141040500	Zang1817	chr6B	1000001	2000000	1
chrNCP-chr6B	141041001	142041000	spelt	chr6B	131000001	132000000	1
chrNCP-chr6B	142041501	143041500	spelt	chr6B	238000001	239000000	1
chrNCP-chr6B	143042001	144042000	spelt	chr6B	35000001	36000000	1
chrNCP-chr6B	144042501	146042500	spelt	chr6B	38000001	40000000	2
chrNCP-chr6B	146043001	147043000	spelt	chr6B	3000001	4000000	1
chrNCP-chr6B	147043501	148043500	spelt	chr6B	698000001	699000000	1
chrNCP-chr6B	148044001	149044000	spelt	chr6B	700000001	701000000	1
chrNCP-chr6B	149044501	152129775	Fielder	chr6B	734000001	737085275	3.08528
chrNCP-chr6B	152130276	155673138	Renan	chr6B	713000001	716542863	3.54286
chrNCP-chr6B	155673639	157270057	Lancer	chr6B	705000001	706596419	1.59642
chrNCP-chr6D	1	1000000	AK58	chr6D	241000001	242000000	1
chrNCP-chr6D	1000501	3000500	AK58	chr6D	492000001	494000000	2
chrNCP-chr6D	3001001	4001000	Fielder	chr6D	33000001	34000000	1
chrNCP-chr6D	4001501	5001500	Fielder	chr6D	488000001	489000000	1
chrNCP-chr6D	5002001	7002000	Fielder	chr6D	490000001	492000000	2
chrNCP-chr6D	7002501	8002500	Fielder	chr6D	494000001	495000000	1
chrNCP-chr6D	8003001	9003000	Norin61	chr6D	29000001	30000000	1
chrNCP-chr6D	9003501	9375607	AK58	chr6D	498000001	498372107	0.372107
chrNCP-chr7A	1	2000000	AK58	chr7A	9000001	11000000	2
chrNCP-chr7A	2000501	3000500	AK58	chr7A	16000001	17000000	1
chrNCP-chr7A	3001001	5001000	AK58	chr7A	19000001	21000000	2
chrNCP-chr7A	5001501	8001500	AK58	chr7A	22000001	25000000	3
chrNCP-chr7A	8002001	9002000	AK58	chr7A	28000001	29000000	1
chrNCP-chr7A	9002501	12002500	AK58	chr7A	2000001	5000000	3
chrNCP-chr7A	12003001	13003000	AK58	chr7A	581000001	582000000	1
chrNCP-chr7A	13003501	14003500	AK58	chr7A	687000001	688000000	1
chrNCP-chr7A	14004001	15004000	AK58	chr7A	692000001	693000000	1
chrNCP-chr7A	15004501	16004500	AK58	chr7A	708000001	709000000	1
chrNCP-chr7A	16005001	19005000	AK58	chr7A	71000001	74000000	3
chrNCP-chr7A	19005501	26005500	AK58	chr7A	721000001	728000000	7
chrNCP-chr7A	26006001	28006000	AK58	chr7A	729000001	731000000	2
chrNCP-chr7A	28006501	29006500	AK58	chr7A	7000001	8000000	1
chrNCP-chr7A	29007001	32007000	ArinaLrFor	chr7A	554000001	557000000	3
chrNCP-chr7A	32007501	33007500	ArinaLrFor	chr7A	68000001	69000000	1
chrNCP-chr7A	33008001	34008000	Fielder	chr7A	1	1000000	1
chrNCP-chr7A	34008501	35008500	Fielder	chr7A	12000001	13000000	1
chrNCP-chr7A	35009001	37009000	Fielder	chr7A	18000001	20000000	2
chrNCP-chr7A	37009501	38009500	Fielder	chr7A	22000001	23000000	1
chrNCP-chr7A	38010001	41010000	Fielder	chr7A	27000001	30000000	3
chrNCP-chr7A	41010501	42010500	Fielder	chr7A	372000001	373000000	1
chrNCP-chr7A	42011001	44011000	Fielder	chr7A	397000001	399000000	2
chrNCP-chr7A	44011501	45011500	Fielder	chr7A	44000001	45000000	1
chrNCP-chr7A	45012001	46012000	Fielder	chr7A	53000001	54000000	1
chrNCP-chr7A	46012501	47012500	Fielder	chr7A	707000001	708000000	1
chrNCP-chr7A	47013001	49013000	Fielder	chr7A	709000001	711000000	2
chrNCP-chr7A	49013501	50013500	Fielder	chr7A	736000001	737000000	1
chrNCP-chr7A	50014001	51014000	Fielder	chr7A	756000001	757000000	1
chrNCP-chr7A	51014501	52014500	KN9204	chr7A	50000001	51000000	1
chrNCP-chr7A	52015001	53015000	KN9204	chr7A	693000001	694000000	1
chrNCP-chr7A	53015501	54015500	KN9204	chr7A	716000001	717000000	1
chrNCP-chr7A	54016001	55016000	KN9204	chr7A	740000001	741000000	1
chrNCP-chr7A	55016501	56016500	Kariega	chr7A	18000001	19000000	1
chrNCP-chr7A	56017001	57017000	Kariega	chr7A	395000001	396000000	1
chrNCP-chr7A	57017501	58017500	Kariega	chr7A	5000001	6000000	1
chrNCP-chr7A	58018001	59018000	Kariega	chr7A	751000001	752000000	1
chrNCP-chr7A	59018501	60018500	Kariega	chr7A	77000001	78000000	1
chrNCP-chr7A	60019001	61019000	Kariega	chr7A	8000001	9000000	1
chrNCP-chr7A	61019501	62019500	Mace	chr7A	1	1000000	1
chrNCP-chr7A	62020001	64020000	Mace	chr7A	359000001	361000000	2
chrNCP-chr7A	64020501	65020500	Norin61	chr7A	10000001	11000000	1
chrNCP-chr7A	65021001	66021000	Norin61	chr7A	359000001	360000000	1
chrNCP-chr7A	66021501	67021500	Norin61	chr7A	361000001	362000000	1
chrNCP-chr7A	67022001	68022000	Norin61	chr7A	8000001	9000000	1
chrNCP-chr7A	68022501	70022500	Renan	chr7A	10000001	12000000	2
chrNCP-chr7A	70023001	71023000	Renan	chr7A	18000001	19000000	1
chrNCP-chr7A	71023501	72023500	Renan	chr7A	5000001	6000000	1
chrNCP-chr7A	72024001	73024000	Renan	chr7A	627000001	628000000	1
chrNCP-chr7A	73024501	74024500	Renan	chr7A	63000001	64000000	1
chrNCP-chr7A	74025001	75025000	Renan	chr7A	671000001	672000000	1
chrNCP-chr7A	75025501	76025500	Renan	chr7A	734000001	735000000	1
chrNCP-chr7A	76026001	78026000	Renan	chr7A	743000001	745000000	2
chrNCP-chr7A	78026501	90026500	Stanley	chr7A	628000001	640000000	12
chrNCP-chr7A	90027001	91027000	spelt	chr7A	121000001	122000000	1
chrNCP-chr7A	91027501	92027500	spelt	chr7A	14000001	15000000	1
chrNCP-chr7B	1	2000000	AK58	chr7B	302000001	304000000	2
chrNCP-chr7B	2000501	3000500	AK58	chr7B	38000001	39000000	1
chrNCP-chr7B	3001001	4001000	AK58	chr7B	45000001	46000000	1
chrNCP-chr7B	4001501	5001500	AK58	chr7B	544000001	545000000	1
chrNCP-chr7B	5002001	6002000	AK58	chr7B	558000001	559000000	1
chrNCP-chr7B	6002501	8002500	AK58	chr7B	57000001	59000000	2
chrNCP-chr7B	8003001	9003000	AK58	chr7B	606000001	607000000	1
chrNCP-chr7B	9003501	10003500	AK58	chr7B	61000001	62000000	1
chrNCP-chr7B	10004001	11004000	AK58	chr7B	640000001	641000000	1
chrNCP-chr7B	11004501	12004500	AK58	chr7B	648000001	649000000	1
chrNCP-chr7B	12005001	13005000	AK58	chr7B	650000001	651000000	1
chrNCP-chr7B	13005501	14005500	AK58	chr7B	714000001	715000000	1
chrNCP-chr7B	14006001	15006000	AK58	chr7B	719000001	720000000	1
chrNCP-chr7B	15006501	16006500	AK58	chr7B	727000001	728000000	1
chrNCP-chr7B	16007001	17007000	AK58	chr7B	729000001	730000000	1
chrNCP-chr7B	17007501	19007500	AK58	chr7B	736000001	738000000	2
chrNCP-chr7B	19008001	20008000	AK58	chr7B	741000001	742000000	1
chrNCP-chr7B	20008501	23008500	AK58	chr7B	749000001	752000000	3
chrNCP-chr7B	23009001	24009000	ArinaLrFor	chr7B	26000001	27000000	1
chrNCP-chr7B	24009501	25009500	ArinaLrFor	chr7B	482000001	483000000	1
chrNCP-chr7B	25010001	26010000	Fielder	chr7B	514000001	515000000	1
chrNCP-chr7B	26010501	30010500	Fielder	chr7B	581000001	585000000	4
chrNCP-chr7B	30011001	33011000	Fielder	chr7B	678000001	681000000	3
chrNCP-chr7B	33011501	35011500	Fielder	chr7B	682000001	684000000	2
chrNCP-chr7B	35012001	37012000	Fielder	chr7B	685000001	687000000	2
chrNCP-chr7B	37012501	38012500	Fielder	chr7B	720000001	721000000	1
chrNCP-chr7B	38013001	40013000	Fielder	chr7B	730000001	732000000	2
chrNCP-chr7B	40013501	41013500	Julius	chr7B	722000001	723000000	1
chrNCP-chr7B	41014001	42014000	KN9204	chr7B	739000001	740000000	1
chrNCP-chr7B	42014501	43014500	Kariega	chr7B	120000001	121000000	1
chrNCP-chr7B	43015001	44015000	Kariega	chr7B	525000001	526000000	1
chrNCP-chr7B	44015501	46015500	Kariega	chr7B	537000001	539000000	2
chrNCP-chr7B	46016001	47016000	Kariega	chr7B	581000001	582000000	1
chrNCP-chr7B	47016501	48016500	Kariega	chr7B	591000001	592000000	1
chrNCP-chr7B	48017001	49017000	Kariega	chr7B	619000001	620000000	1
chrNCP-chr7B	49017501	50017500	Kariega	chr7B	621000001	622000000	1
chrNCP-chr7B	50018001	51018000	Kariega	chr7B	628000001	629000000	1
chrNCP-chr7B	51018501	52018500	Kariega	chr7B	693000001	694000000	1
chrNCP-chr7B	52019001	53019000	Kariega	chr7B	707000001	708000000	1
chrNCP-chr7B	53019501	54019500	Kariega	chr7B	710000001	711000000	1
chrNCP-chr7B	54020001	55020000	Kariega	chr7B	716000001	717000000	1
chrNCP-chr7B	55020501	57020500	Kariega	chr7B	730000001	732000000	2
chrNCP-chr7B	57021001	58021000	Kariega	chr7B	733000001	734000000	1
chrNCP-chr7B	58021501	59021500	Kariega	chr7B	737000001	738000000	1
chrNCP-chr7B	59022001	60022000	Kariega	chr7B	740000001	741000000	1
chrNCP-chr7B	60022501	61022500	Kariega	chr7B	749000001	750000000	1
chrNCP-chr7B	61023001	63023000	Kariega	chr7B	752000001	754000000	2
chrNCP-chr7B	63023501	65023500	Kariega	chr7B	757000001	759000000	2
chrNCP-chr7B	65024001	66024000	Kariega	chr7B	760000001	761000000	1
chrNCP-chr7B	66024501	69024500	Lancer	chr7B	306000001	309000000	3
chrNCP-chr7B	69025001	71025000	Lancer	chr7B	417000001	419000000	2
chrNCP-chr7B	71025501	73025500	Landmark	chr7B	597000001	599000000	2
chrNCP-chr7B	73026001	74026000	Landmark	chr7B	607000001	608000000	1
chrNCP-chr7B	74026501	77026500	Mace	chr7B	715000001	718000000	3
chrNCP-chr7B	77027001	78027000	Norin61	chr7B	22000001	23000000	1
chrNCP-chr7B	78027501	80027500	Norin61	chr7B	309000001	311000000	2
chrNCP-chr7B	80028001	81028000	Norin61	chr7B	47000001	48000000	1
chrNCP-chr7B	81028501	82028500	Norin61	chr7B	617000001	618000000	1
chrNCP-chr7B	82029001	83029000	Norin61	chr7B	721000001	722000000	1
chrNCP-chr7B	83029501	84029500	Norin61	chr7B	723000001	724000000	1
chrNCP-chr7B	84030001	86030000	Norin61	chr7B	733000001	735000000	2
chrNCP-chr7B	86030501	87030500	Renan	chr7B	603000001	604000000	1
chrNCP-chr7B	87031001	89031000	Renan	chr7B	637000001	639000000	2
chrNCP-chr7B	89031501	91031500	Renan	chr7B	705000001	707000000	2
chrNCP-chr7B	91032001	93032000	Renan	chr7B	709000001	711000000	2
chrNCP-chr7B	93032501	96032500	Renan	chr7B	714000001	717000000	3
chrNCP-chr7B	96033001	98033000	Renan	chr7B	721000001	723000000	2
chrNCP-chr7B	98033501	99033500	Renan	chr7B	735000001	736000000	1
chrNCP-chr7B	99034001	100034000	Renan	chr7B	744000001	745000000	1
chrNCP-chr7B	100034501	101034500	Renan	chr7B	746000001	747000000	1
chrNCP-chr7B	101035001	102035000	Renan	chr7B	748000001	749000000	1
chrNCP-chr7B	102035501	103035500	Renan	chr7B	750000001	751000000	1
chrNCP-chr7B	103036001	104036000	Stanley	chr7B	670000001	671000000	1
chrNCP-chr7B	104036501	105036500	Stanley	chr7B	714000001	715000000	1
chrNCP-chr7B	105037001	109037000	Stanley	chr7B	734000001	738000000	4
chrNCP-chr7B	109037501	112037500	spelt	chr7B	299000001	302000000	3
chrNCP-chr7B	112038001	113038000	spelt	chr7B	392000001	393000000	1
chrNCP-chr7B	113038501	115038500	spelt	chr7B	458000001	460000000	2
chrNCP-chr7B	115039001	116039000	spelt	chr7B	651000001	652000000	1
chrNCP-chr7B	116039501	117039500	spelt	chr7B	683000001	684000000	1
chrNCP-chr7B	117040001	118040000	spelt	chr7B	722000001	723000000	1
chrNCP-chr7B	118040501	120040500	spelt	chr7B	724000001	726000000	2
chrNCP-chr7B	120041001	123858953	AK58	chr7B	753000001	756817953	3.81795
chrNCP-chr7B	123859454	300330992	ArinaLrFor	chr7B	800000001	976471539	176.472
chrNCP-chr7B	300331493	305243561	Kariega	chr7B	762000001	766912069	4.91207
chrNCP-chr7B	305244062	305780720	Stanley	chr7B	747000001	747536659	0.536659
chrNCP-chr7D	1	5000000	AK58	chr7D	616000001	621000000	5
chrNCP-chr7D	5000501	6000500	AK58	chr7D	623000001	624000000	1
chrNCP-chr7D	6001001	7001000	AK58	chr7D	625000001	626000000	1
chrNCP-chr7D	7001501	10001500	Fielder	chr7D	3000001	6000000	3
chrNCP-chr7D	10002001	11002000	Fielder	chr7D	573000001	574000000	1
chrNCP-chr7D	11002501	12002500	KN9204	chr7D	25000001	26000000	1
chrNCP-chr7D	12003001	13003000	Kariega	chr7D	110000001	111000000	1
chrNCP-chr7D	13003501	15003500	Kariega	chr7D	411000001	413000000	2
chrNCP-chr7D	15004001	19004000	Landmark	chr7D	574000001	578000000	4
chrNCP-chr7D	19004501	20004500	Landmark	chr7D	628000001	629000000	1
chrNCP-chr7D	20005001	21005000	Renan	chr7D	611000001	612000000	1
chrNCP-chr7D	21005501	23005500	Renan	chr7D	619000001	621000000	2
chrNCP-chr7D	23006001	24006000	Renan	chr7D	627000001	628000000	1
chrNCP-chr7D	24006501	26006500	Renan	chr7D	629000001	631000000	2
chrNCP-chr7D	26007001	28007000	Renan	chr7D	632000001	634000000	2
chrNCP-chr7D	28007501	31007500	Renan	chr7D	638000001	641000000	3
chrNCP-chr7D	31008001	32008000	Renan	chr7D	63000001	64000000	1
chrNCP-chr7D	32008501	35008500	Renan	chr7D	643000001	646000000	3
chrNCP-chr7D	35009001	35670963	Renan	chr7D	647000001	647661963	0.661963

## Sheet: Table S4
Table S4. List of accessions carrying the semi-dwarf r-e-z allele.
Sample ID	Accession name	Accession type
S3331	NongDa3331	Cultivar
YM03	NongDa3097	Cultivar
NZ07	Hesheng2	Cultivar
PH59	Shannong12	Cultivar
YM01	Gao5	Cultivar
HZ01	Lumai23	Cultivar
PH57	Lumai22	Cultivar
1741B	09J40	Cultivar
1804B	Zhengmai9405	Cultivar
1858B	Xiaoyan39	Cultivar

## Sheet: Table S5
Table S5. List of accessions carrying the pericentric inversion 6B.
Sample ID	Accession name	Accession type
S136	YanNong15	Cultivar
S216	Fan6	Cultivar
S230	RiKaZe8	Cultivar
C43	XiNong979	Cultivar
C44	JiMai6	Cultivar
SRR10766518	Abbondanza	Cultivar
SRR10766529	Funo	Cultivar
SRR10766543	boai7023	Cultivar
SRR10766583	mengxian201	Cultivar
SRR10766625	lunxuan987	Cultivar
SRR10766549	Gaoyou503	Cultivar
SRR10766559	Yangmai158	Cultivar
SRR10766567	Jinan13	Cultivar
SRR10766584	Fontarronco	Cultivar
SRR10766585	San_Pastore	Cultivar
S34	JiaChaZheDa9	Xzbys
S266	LongZiZheDa41	Xzbys
SAMEA10943991	TRI_6717	PGR
SAMEA10944128	TRI_7383	PGR
SAMEA10944138	TRI_9405	PGR
1702B	Changhe24	Cultivar
1757B	Xiaoyan503	Cultivar
1765B	Qinmai11	Cultivar
1836B	Yunong416	Cultivar
SAMEA10944133	TRI 15185	PGR
SAMEA10944544	TRI 1081	PGR
SAMEA10944549	TRI 1289	PGR
SAMEA10944586	TRI 5065	PGR
SAMEA10944593	TRI 5239	PGR
SAMEA10944604	TRI 6867	PGR
SAMEA10944628	TRI 7893	PGR
SAMEA10944637	TRI 9365	PGR
SAMEA10944648	TRI 9656	PGR

## Sheet: Table S6
Table S6. List of accessions carrying the Glu-D1d (Dx5 + Dy10) allele.
Sample ID	Accession name	Accession type
S142	ShiLuan02d1	Cultivar
S209	ChangZhi6406	Cultivar
S233	GermanyRektor	Cultivar
S234	UKSpark	Cultivar
C12	America2	Cultivar
C14	America4	Cultivar
C15	America5	Cultivar
C17	America7	Cultivar
C18	America8	Cultivar
C19	America9	Cultivar
C31	India1_cv	Cultivar
YM07	NongDa3753	Cultivar
PH59	Shannong12	Cultivar
PH133	NongDa413	Cultivar
SRR10766489	xinmai26	Cultivar
SRR10766490	yannong21	Cultivar
SRR10766507	Wilhelmina	Cultivar
SRR10766573	chuanmai22	Cultivar
SRR10766578	mianyang11	Cultivar
SRR10766633	gansu96	Cultivar
SRR10766498	Gaocheng8901	Cultivar
SRR10766501	Fengdecunmai5	Cultivar
SRR10766546	Zhengmai366	Cultivar
SRR10766568	Yangmai5	Cultivar
Cadenza	Cadenza	Cultivar
CDC_Landmark	CDC_Landmark	Cultivar
CDC_Stanley	CDC_Stanley	Cultivar
Jagger	Jagger	Cultivar
Paragon	Paragon	Cultivar
Weebil	Weebil	Cultivar
SRR7164628	Pepital	Cultivar
SRR7164669	Pronghorn	Cultivar
SRR10766589	Villa_Glori	Cultivar
SRR10766603	Mara	Cultivar
C7	Spain	Landrace
S123	Turkey96	Landrace
S125	Ethiopia3	Landrace
S128	Georgia7	Landrace
S130	Russian5	Landrace
S131	Turkey56	Landrace
S132	Palestinian4	Landrace
S134	Azerbaijan3	Landrace
S208	FHZIndia	Landrace
SRR10766616	Hezhoudamai	Landrace
SRR12640294	PI_583718	Landrace
SRR7164610	PI_57157	Landrace
SRR7164622	PI_65564	Landrace
SRR7164667	PI_43344	Landrace
SRR7256757	Huoliaomai	Landrace
S9	SWEHubel	Spelt
SRR12640338	PI_572909	Macha
SRR12640337	TRI_13602	Macha
Akteur	Akteur	Cultivar
Alceste	Alceste	Cultivar
Ambition	Ambition	Cultivar
Anapolis	Anapolis	Cultivar
Antonius	Antonius	Cultivar
Aperitiv	Aperitiv	Cultivar
Apostel	Apostel	Cultivar
Arezzo	Arezzo	Cultivar
Arktis	Arktis	Cultivar
Attraktion	Attraktion	Cultivar
Baguette11	Baguette11	Cultivar
Banderola	Banderola	Cultivar
Banquet	Banquet	Cultivar
Batuta	Batuta	Cultivar
Bogatka	Bogatka	Cultivar
Chiron	Chiron	Cultivar
Colonia	Colonia	Cultivar
Dialog	Dialog	Cultivar
Discus	Discus	Cultivar
Edward	Edward	Cultivar
Eriwan	Eriwan	Cultivar
Eurojet	Eurojet	Cultivar
Expert	Expert	Cultivar
Famulus	Famulus	Cultivar
Figura	Figura	Cultivar
Finezja	Finezja	Cultivar
Florian	Florian	Cultivar
Folklor	Folklor	Cultivar
Franz	Franz	Cultivar
Fridolin	Fridolin	Cultivar
Glaucus	Glaucus	Cultivar
Impression	Impression	Cultivar
Izyda	Izyda	Cultivar
Jantarka	Jantarka	Cultivar
Joker	Joker	Cultivar
Kingdom	Kingdom	Cultivar
Kometus	Kometus	Cultivar
Kranich	Kranich	Cultivar
KWSLoft	KWSLoft	Cultivar
KWSMagic	KWSMagic	Cultivar
KWSMontana	KWSMontana	Cultivar
KWSOzon	KWSOzon	Cultivar
KWSPius	KWSPius	Cultivar
KWSSalix	KWSSalix	Cultivar
Lahertis	Lahertis	Cultivar
Legenda	Legenda	Cultivar
LGMagirus	LGMagirus	Cultivar
Magister	Magister	Cultivar
Marin	Marin	Cultivar
Memory	Memory	Cultivar
Mescal	Mescal	Cultivar
Midas	Midas	Cultivar
Musketeer	Musketeer	Cultivar
Muza	Muza	Cultivar
Natula	Natula	Cultivar
Nelson	Nelson	Cultivar
Nordkap	Nordkap	Cultivar
Norin	Norin	Cultivar
OstkaStrzelecka	OstkaStrzelecka	Cultivar
Panorama	Panorama	Cultivar
Patras	Patras	Cultivar
Pionier	Pionier	Cultivar
Position	Position	Cultivar
Primus	Primus	Cultivar
Rebell	Rebell	Cultivar
RibbeckPZO	RibbeckPZO	Cultivar
Rubens	Rubens	Cultivar
Rumor	Rumor	Cultivar
Rywalka	Rywalka	Cultivar
Bussard	Bussard	Cultivar
Korweta	Korweta	Cultivar
Mewa	Mewa	Cultivar
Mikon	Mikon	Cultivar
Renan	Renan	Cultivar
SAMEA10944144	PF001	Breeder's
SAMEA10944146	PF003	Breeder's
SAMEA10944148	PF005	Breeder's
SAMEA10944154	PF011	Breeder's
SAMEA10944158	PF015	Breeder's
SAMEA10944159	PF016	Breeder's
SAMEA10944160	PF017	Breeder's
SAMEA10944161	PF018	Breeder's
SAMEA10944165	PF022	Breeder's
SAMEA10944167	PF024	Breeder's
SAMEA10944173	PF030	Breeder's
SAMEA10944177	PF034	Breeder's
SAMEA10944178	PF035	Breeder's
SAMEA10944182	PF039	Breeder's
SAMEA10944186	PF043	Breeder's
SAMEA10944190	PF047	Breeder's
SAMEA10944194	PF051	Breeder's
SAMEA10944198	PF055	Breeder's
SAMEA10944199	PF056	Breeder's
SAMEA10944200	PF057	Breeder's
SAMEA10944202	PF059	Breeder's
SAMEA10944206	PF063	Breeder's
SAMEA10944212	PF069	Breeder's
SAMEA10944218	PF075	Breeder's
SAMEA10944145	PF002	Breeder's
SAMEA10944153	PF010	Breeder's
SAMEA10944164	PF021	Breeder's
SAMEA10944166	PF023	Breeder's
SAMEA10944168	PF025	Breeder's
SAMEA10943987	TRI_10147	PGR
SAMEA10943996	TRI_10224	PGR
SAMEA10944140	TRI_10246	PGR
SAMEA10944008	TRI_10389	PGR
SAMEA10944113	TRI_12026	PGR
SAMEA10944068	TRI_13302	PGR
SAMEA10944006	TRI_13649	PGR
SAMEA10943974	TRI_14224	PGR
SAMEA10943949	TRI_14276	PGR
SAMEA10944076	TRI_14727	PGR
SAMEA10943981	TRI_19482	PGR
SAMEA10944079	TRI_19720	PGR
SAMEA10944134	TRI_21181	PGR
SAMEA10944027	TRI_21462	PGR
SAMEA10944000	TRI_22993	PGR
SAMEA10943977	TRI_23129	PGR
SAMEA10944023	TRI_24374	PGR
SAMEA10943979	TRI_24515	PGR
SAMEA10943967	TRI_24654	PGR
SAMEA10943944	TRI_25528	PGR
SAMEA10943960	TRI_1210	PGR
SAMEA10944077	TRI_25	PGR
SAMEA10944101	TRI_330	PGR
SAMEA10944072	TRI_4189	PGR
SAMEA10944029	TRI_4244	PGR
SAMEA10943978	TRI_5447	PGR
SAMEA10944060	TRI_5804	PGR
SAMEA10944031	TRI_7692	PGR
SAMEA10943953	TRI_7883	PGR
SAMEA10944062	TRI_9383	PGR
SAMEA10943964	TRI_95	PGR
KWSChamsinLP779	KWSChamsin	Cultivar
KWSSciroccoLP509304	KWSScirocco	Cultivar
1508B	TAM 202	Cultivar
1510B	Zhengmai98	Cultivar
1511B	Fuller	Cultivar
1512B	Yumai57	Cultivar
1513B	Cougar	Cultivar
1529B	Crimson	Cultivar
1535B	Arrowsmith	Cultivar
1541B	WB411W	Cultivar
1549B	TAM 303	Cultivar
1551B	Xinmai18	Cultivar
1552B	Antelope	Cultivar
1560B	Santa Fe	Cultivar
1566B	Platte	Cultivar
1567B	Halt	Cultivar
1570B	Neosho	Cultivar
1572B	Windstar	Cultivar
1582B	Alice	Cultivar
1587B	Goodstreak	Cultivar
1591B	Betty	Cultivar
1596B	Rowdy	Cultivar
1600B	OK00421	Cultivar
1601B	Yumai34	Cultivar
1608B	Kalvesta	Cultivar
1612B	Thunderbolt	Cultivar
1615B	Zhengyou7	Cultivar
1620B	Heyne	Cultivar
1626B	Ogallala	Cultivar
1631B	Trego	Cultivar
1634B	Ok101	Cultivar
1637B	Shavano	Cultivar
1643B	TAM 112	Cultivar
1646B	Oro Blanco	Cultivar
1650B	Stanton	Cultivar
1651B	Harding	Cultivar
1654B	Luomai6	Cultivar
1658B	2137	Cultivar
1659B	Nekota	Cultivar
1662B	Wendy	Cultivar
1664B	Ponderosa	Cultivar
1666B	Shan229	Cultivar
1670B	Hatcher	Cultivar
1671B	Harry	Cultivar
1676B	Yubao1	Cultivar
1689B	ok Bullet	Cultivar
1696B	Alliance	Cultivar
1697B	Jagalene	Cultivar
1701B	Cossack	Cultivar
1702B	Changhe24	Cultivar
1713B	Longhorn	Cultivar
1714B	Jules	Cultivar
1721B	SD97538	Cultivar
1722B	Huaimai22	Cultivar
1736B	Cutter	Cultivar
1740B	Shan253	Cultivar
1755B	Tandem	Cultivar
1758B	Overley	Cultivar
1766B	2174	Cultivar
1775B	Endurance	Cultivar
1786B	Henong825	Cultivar
1797B	Cisco	Cultivar
1802B	Wahoo	Cultivar
1804B	Zhengmai9405	Cultivar
1806B	Hallam	Cultivar
1815B	Kenong2007	Cultivar
1816B	Prowers	Cultivar
1817B	Liangfeng998	Cultivar
1823B	NC08-2	Cultivar
1833B	Zhengmai0856	Cultivar
1835B	Hondo	Cultivar
1836B	Yunong416	Cultivar
1843B	RonL	Cultivar
1849B	Keota	Cultivar
1869B	Arlin	Cultivar
1870B	Huaimai25	Cultivar
1880B	Niobrara	Cultivar
1882B	TAM 400	Cultivar
1520B	Zhengzi8709-4-4	Landrace
1537B	TJK03-194	Landrace
1563B	TJK2006:335	Landrace
1575B	K2003-55	Landrace
1589B	84TK101-036.1	Landrace
1594B	2562574	Landrace
1603B	B-872	Landrace
1607B	8241	Landrace
1614B	Type No.25	Landrace
1618B	79TK104-552B	Landrace
1718A	32	Landrace
1732A	Kamchtka	Landrace
1737A	4244	Landrace
1745B	Kilcikiz	Landrace
1746B	K2003-108	Landrace
1756B	3880	Landrace
1772B	79TK104-548B	Landrace
1782B	B-941	Landrace
1785B	K2003-8	Landrace
1793B	448	Landrace
1800B	2562543	Landrace
1818B	86PK1287-001.14	Landrace
1845B	TU85-082-01	Landrace
1853A	Jishi42	Landrace
1868A	6319	Landrace
1885A	Type No.19H	Landrace
SAMEA10944174	PF031	Breeder's
SAMEA10944176	PF033	Breeder's
SAMEA10944180	PF037	Breeder's
SAMEA10944183	PF040	Breeder's
SAMEA10944185	PF042	Breeder's
SAMEA10944187	PF044	Breeder's
SAMEA10944191	PF048	Breeder's
SAMEA10944195	PF052	Breeder's
SAMEA10944197	PF054	Breeder's
SAMEA10944205	PF062	Breeder's
SAMEA10944211	PF068	Breeder's
SAMEA10944220	PF077	Breeder's
SAMEA10944223	PF080	Breeder's
SAMEA10944224	PF081	Breeder's
SAMEA10944257	PF085	Breeder's
SAMEA10944258	PF086	Breeder's
SAMEA10944261	PF089	Breeder's
SAMEA10944263	PF091	Breeder's
SAMEA10944265	PF093	Breeder's
SAMEA10944266	PF094	Breeder's
SAMEA10944274	PF102	Breeder's
SAMEA10944276	PF104	Breeder's
SAMEA10944277	PF105	Breeder's
SAMEA10944278	PF106	Breeder's
SAMEA10944279	PF107	Breeder's
SAMEA10944280	PF108	Breeder's
SAMEA10944281	PF109	Breeder's
SAMEA10944282	PF110	Breeder's
SAMEA10944283	PF111	Breeder's
SAMEA10944285	PF113	Breeder's
SAMEA10944286	PF114	Breeder's
SAMEA10944287	PF115	Breeder's
SAMEA10944288	PF116	Breeder's
SAMEA10944289	PF117	Breeder's
SAMEA10944290	PF118	Breeder's
SAMEA10944292	PF120	Breeder's
SAMEA10944293	PM001	Breeder's
SAMEA10944295	PM003	Breeder's
SAMEA10944296	PM004	Breeder's
SAMEA10944297	PM005	Breeder's
SAMEA10944299	PM007	Breeder's
SAMEA10944300	PM008	Breeder's
SAMEA10944301	PM009	Breeder's
SAMEA10944302	PM010	Breeder's
SAMEA10944303	PM011	Breeder's
SAMEA10944305	PM013	Breeder's
SAMEA10944065	TRI 10177	PGR
SAMEA10944365	TRI 10238	PGR
SAMEA10944336	TRI 10401	PGR
SAMEA10944355	TRI 11108	PGR
SAMEA10944397	TRI 11213	PGR
SAMEA10944393	TRI 11460	PGR
SAMEA10944352	TRI 11465	PGR
SAMEA10944358	TRI 11469	PGR
SAMEA10944344	TRI 11475	PGR
SAMEA10944341	TRI 11849	PGR
SAMEA10944143	TRI 11996	PGR
SAMEA10944394	TRI 13205	PGR
SAMEA10944108	TRI 13335	PGR
SAMEA10944388	TRI 16635	PGR
SAMEA10944123	TRI 21088	PGR
SAMEA10944013	TRI 21197	PGR
SAMEA10944361	TRI 21585	PGR
SAMEA10944370	TRI 21852	PGR
SAMEA10944371	TRI 23018	PGR
SAMEA10944100	TRI 23634	PGR
SAMEA10944338	TRI 24987	PGR
SAMEA10944372	TRI 27364	PGR
SAMEA10944364	TRI 9878	PGR
SAMEA10944653	TRI 9814	PGR
SAMEA10944656	TRI 10049	PGR
SAMEA10944711	TRI 10139	PGR
SAMEA10944657	TRI 10166	PGR
SAMEA10944712	TRI 10182	PGR
SAMEA10944713	TRI 10247	PGR
SAMEA10944636	TRI 9332	PGR
SAMEA10944710	TRI 9927	PGR
SAMEA10944034	TRI 160	PGR
SAMEA10944042	TRI 21	PGR
SAMEA10944054	TRI 313	PGR
SAMEA10944098	TRI 3812	PGR
SAMEA10944385	TRI 4495	PGR
SAMEA10944026	TRI 6421	PGR
SAMEA10944094	TRI 7368	PGR
SAMEA10944073	TRI 7432	PGR
SAMEA10944351	TRI 7597	PGR
SAMEA10944383	TRI 7873	PGR
SAMEA10944127	TRI 7993	PGR
SAMEA10944131	TRI 9666	PGR
SAMEA10944666	TRI 180	PGR
SAMEA10944539	TRI 344	PGR
SAMEA10944720	TRI 1008	PGR
SAMEA10944551	TRI 1340	PGR
SAMEA10944556	TRI 3382	PGR
SAMEA10944562	TRI 4258	PGR
SAMEA10944674	TRI 4651	PGR
SAMEA10944675	TRI 4659	PGR
SAMEA10944680	TRI 4740	PGR
SAMEA10944573	TRI 4772	PGR
SAMEA10944610	TRI 7014	PGR
SAMEA10944570	TRI 4632	PGR
SAMEA10944597	TRI 6655	PGR
SAMEA10944583	TRI 4987	PGR
SAMEA10944684	TRI 4999	PGR
SAMEA10944699	TRI 7329	PGR
SAMEA10944600	TRI 6747	PGR
SAMEA10944621	TRI 7606	PGR
SAMEA10944624	TRI 7838	PGR
SAMEA10944701	TRI 7876	PGR
SAMEA10944703	TRI 8079	PGR
SAMEA10944632	TRI 8116	PGR
SAMEA10944638	TRI 9366	PGR
SAMEA10944708	TRI 9367	PGR
SAMEA10944635	TRI 9323	PGR
SAMEA10944643	TRI 9522	PGR
SAMEA10944645	TRI 9604	PGR
SAMEA10944646	TRI 9625	PGR
SAMEA10944648	TRI 9656	PGR
SAMEA10944649	TRI 9661	PGR
SAMEA10944650	TRI 9664	PGR
Soissons	Soissons	Cultivar
Sperber	Sperber	Cultivar
Toronto	Toronto	Cultivar
Xenos	Xenos	Cultivar
SAMEA10944319	CF_99007	Cultivar
Sheriff	Sheriff	Cultivar
Smaragd	Smaragd	Cultivar
Smuga	Smuga	Cultivar
Smuggler	Smuggler	Cultivar
Sobi	Sobi	Cultivar
Sokrates	Sokrates	Cultivar
Solehio	Solehio	Cultivar
Sophytra	Sophytra	Cultivar
SWTataros	SWTataros	Cultivar
SWTopper	SWTopper	Cultivar
Torrild	Torrild	Cultivar
Tukan	Tukan	Cultivar
Velocity	Velocity	Cultivar
Vitus	Vitus	Cultivar
Zeppelin	Zeppelin	Cultivar

## Sheet: Table S7
Table S7. List of accessions carrying the 1RS·1BL translocation.
Sample ID	Accession name	Accession type
S64	Shi4185	Cultivar
S67	NongDa3338	Cultivar
S3331	NongDa3331	Cultivar
S6554	JingDong6	Cultivar
S135	ZhouMai18	Cultivar
S140	NongDa5181	Cultivar
S209	ChangZhi6406	Cultivar
S212	Lovrin10	Cultivar
S221	YuMai21	Cultivar
C42	ZhouMai15	Cultivar
C46	Aikang58	Cultivar
NZ07	Hesheng2	Cultivar
PH56	LuMai15	Cultivar
PH105	ZhouMai16	Cultivar
PH108	ZhouMai22	Cultivar
PH126	HengGuan35	Cultivar
PH135	ZhongMai875	Cultivar
YM01	Gao5	Cultivar
SRR10766564	een1	Cultivar
SRR10766581	yumai7	Cultivar
SRR10766582	Neuzucht	Cultivar
SRR10766587	yumai13	Cultivar
SRR10766609	lumai14	Cultivar
SRR10766622	laogaidaqingmang	Cultivar
SRR10766623	shijiazhuang8	Cultivar
SRR10766624	xiaoyan22	Cultivar
SRR10766625	lunxuan987	Cultivar
SRR10766628	xumai856	Cultivar
SRR10766630	bainong201	Cultivar
SRR10766502	Zhongmai66	Cultivar
SRR10766511	Zhou8425B	Cultivar
SRR10766539	Huaimai20	Cultivar
SRR10766545	Handan6172	Cultivar
SRR10766548	Jimai38	Cultivar
SRR10766566	Jimai26	Cultivar
SRR10766570	Shaannong7859	Cultivar
SRR10766586	Bainong791	Cultivar
SRR10766595	Shaan213	Cultivar
SRR7164652	Fengkang2	Cultivar
SRR10766512	Aimengniu	Cultivar
S9	SWEHubel	Spelt
Anapolis	Anapolis	Cultivar
Boss	Boss	Cultivar
Gatsby	Gatsby	Cultivar
Gladiator	Gladiator	Cultivar
Humber	Humber	Cultivar
Izyda	Izyda	Cultivar
Joker	Joker	Cultivar
Lahertis	Lahertis	Cultivar
LGKopernikus	LGKopernikus	Cultivar
Markiza	Markiza	Cultivar
Monty	Monty	Cultivar
Nadobna	Nadobna	Cultivar
Rebell	Rebell	Cultivar
Lynx	Lynx	Cultivar
SAMEA10944150	PF007	Breeder's
SAMEA10944177	PF034	Breeder's
SAMEA10944208	PF065	Breeder's
SAMEA10944151	PF008	Breeder's
SAMEA10944113	TRI_12026	PGR
SAMEA10944068	TRI_13302	PGR
SAMEA10943985	TRI_15999	PGR
1500B	K35	Cultivar
1510B	Zhengmai98	Cultivar
1513B	Cougar	Cultivar
1528B	Wanyuanxuan9	Cultivar
1534B	Xiaoyan92	Cultivar
1548B	Hanmai13	Cultivar
1576B	Shi5033	Cultivar
1581B	Jimai585	Cultivar
1585B	C104	Cultivar
1592B	Zhoumai13	Cultivar
1596B	Rowdy	Cultivar
1598B	Yumai62	Cultivar
1610B	Jiaomai668	Cultivar
1628B	Yuzhan89106	Cultivar
1630B	Zhengyumai9987	Cultivar
1632B	Zhengpinmai25	Cultivar
1641B	Lumai5	Cultivar
1654B	Luomai6	Cultivar
1662B	Wendy	Cultivar
1676B	Yubao1	Cultivar
1677B	Jinnong207	Cultivar
1683B	Kenong199	Cultivar
1687B	Huapei6	Cultivar
1703B	Lankao86	Cultivar
1713B	Longhorn	Cultivar
1721B	SD97538	Cultivar
1722B	Huaimai22	Cultivar
1741B	09J40	Cultivar
1742B	Lankaoaizao8	Cultivar
1757B	Xiaoyan503	Cultivar
1760B	Kenong1006	Cultivar
1762B	Jinmai49	Cultivar
1780B	Luohan11	Cultivar
1786B	Henong825	Cultivar
1791B	Luomai21	Cultivar
1814B	Zhaomin1006-08X3	Cultivar
1815B	Kenong2007	Cultivar
1817B	Liangfeng998	Cultivar
1820B	Kenong9204	Cultivar
1821B	Zhengmai1066	Cultivar
1833B	Zhengmai0856	Cultivar
1870B	Huaimai25	Cultivar
1883B	Chang6359	Cultivar
1884B	Han4589	Cultivar
1563B	TJK2006:335	Landrace
1818B	86PK1287-001.14	Landrace
1865B	Dali1	Landrace
1881B	Zhao08-29	Landrace
SAMEA10944185	PF042	Breeder's
SAMEA10944197	PF054	Breeder's
SAMEA10944281	PF109	Breeder's
SAMEA10944354	TRI 14981	PGR
SAMEA10944090	TRI 24963	PGR
SAMEA10944714	TRI 10373	PGR
SAMEA10944347	Inia 66	PGR
SAMEA10944708	TRI 9367	PGR
Savannah	Savannah	Cultivar
Slejpner	Slejpner	Cultivar
Toronto	Toronto	Cultivar
Satyna	Satyna	Cultivar
SWTataros	SWTataros	Cultivar
Tarkus	Tarkus	Cultivar
Torkil	Torkil	Cultivar
Travix	Travix	Cultivar
Welford	Welford	Cultivar

## Sheet: Table S8
Table S8. List of accessions carrying the 2NvS translocation.
Sample ID	Accession name	Accession type
S12	FranceApache	Cultivar
SRR10766489	xinmai26	Cultivar
SRR10766496	Zhongmai175	Cultivar
CDC_Stanley	CDC_Stanley	Cultivar
Jagger	Jagger	Cultivar
Mace	Mace	Cultivar
Alexander	Alexander	Cultivar
Altigo	Altigo	Cultivar
Amundsen	Amundsen	Cultivar
Arezzo	Arezzo	Cultivar
Arktis	Arktis	Cultivar
Balaton	Balaton	Cultivar
Banderola	Banderola	Cultivar
Barok	Barok	Cultivar
Benchmark	Benchmark	Cultivar
Bombus	Bombus	Cultivar
Boregar	Boregar	Cultivar
Bosporus	Bosporus	Cultivar
Bruce	Bruce	Cultivar
BUENNO	BUENNO	Cultivar
Capone	Capone	Cultivar
Colonia	Colonia	Cultivar
Famulus	Famulus	Cultivar
Folklor	Folklor	Cultivar
Franz	Franz	Cultivar
Globus	Globus	Cultivar
Hyperion	Hyperion	Cultivar
Impression	Impression	Cultivar
Intact	Intact	Cultivar
Kranich	Kranich	Cultivar
KWSGymnast	KWSGymnast	Cultivar
KWSMaddox	KWSMaddox	Cultivar
KWSMilaneco	KWSMilaneco	Cultivar
KWSMontana	KWSMontana	Cultivar
KWSOzon	KWSOzon	Cultivar
KWSPius	KWSPius	Cultivar
KWSSalix	KWSSalix	Cultivar
LGImposanto	LGImposanto	Cultivar
Linus	Linus	Cultivar
Manager	Manager	Cultivar
Mentor	Mentor	Cultivar
Mescal	Mescal	Cultivar
Midas	Midas	Cultivar
Mulan	Mulan	Cultivar
Muskat	Muskat	Cultivar
Musketeer	Musketeer	Cultivar
Nelson	Nelson	Cultivar
Nordkap	Nordkap	Cultivar
Norin	Norin	Cultivar
Ohio	Ohio	Cultivar
Oxal	Oxal	Cultivar
Partner	Partner	Cultivar
Pionier	Pionier	Cultivar
Ponticus	Ponticus	Cultivar
Position	Position	Cultivar
RibbeckPZO	RibbeckPZO	Cultivar
Rubisko	Rubisko	Cultivar
Macro	Macro	Cultivar
PH78	Lankao198	Cultivar
Renan	Renan	Cultivar
SAMEA10944146	PF003	Breeder's
SAMEA10944158	PF015	Breeder's
SAMEA10944161	PF018	Breeder's
SAMEA10944163	PF020	Breeder's
SAMEA10944167	PF024	Breeder's
SAMEA10944175	PF032	Breeder's
SAMEA10944178	PF035	Breeder's
SAMEA10944182	PF039	Breeder's
SAMEA10944184	PF041	Breeder's
SAMEA10944188	PF045	Breeder's
SAMEA10944192	PF049	Breeder's
SAMEA10944198	PF055	Breeder's
SAMEA10944200	PF057	Breeder's
SAMEA10944204	PF061	Breeder's
SAMEA10944206	PF063	Breeder's
SAMEA10944210	PF067	Breeder's
SAMEA10944212	PF069	Breeder's
SAMEA10944218	PF075	Breeder's
SAMEA10944219	PF076	Breeder's
SAMEA10944155	PF012	Breeder's
SAMEA10944162	PF019	Breeder's
SAMEA10944164	PF021	Breeder's
SAMEA10944166	PF023	Breeder's
SAMEA10944170	PF027	Breeder's
SAMEA10944176	PF033	Breeder's
SAMEA10944180	PF037	Breeder's
SAMEA10944193	PF050	Breeder's
SAMEA10944195	PF052	Breeder's
SAMEA10944201	PF058	Breeder's
SAMEA10944205	PF062	Breeder's
SAMEA10944207	PF064	Breeder's
SAMEA10944209	PF066	Breeder's
SAMEA10944211	PF068	Breeder's
SAMEA10944215	PF072	Breeder's
SAMEA10944220	PF077	Breeder's
SAMEA10944222	PF079	Breeder's
SAMEA10944224	PF081	Breeder's
SAMEA10944225	PF082	Breeder's
SAMEA10944255	PF083	Breeder's
SAMEA10944256	PF084	Breeder's
SAMEA10944260	PF088	Breeder's
SAMEA10944261	PF089	Breeder's
SAMEA10944262	PF090	Breeder's
SAMEA10944263	PF091	Breeder's
SAMEA10944266	PF094	Breeder's
SAMEA10944270	PF098	Breeder's
SAMEA10944272	PF100	Breeder's
SAMEA10944273	PF101	Breeder's
SAMEA10944274	PF102	Breeder's
SAMEA10944275	PF103	Breeder's
SAMEA10944276	PF104	Breeder's
SAMEA10944277	PF105	Breeder's
SAMEA10944279	PF107	Breeder's
SAMEA10944280	PF108	Breeder's
SAMEA10944282	PF110	Breeder's
SAMEA10944283	PF111	Breeder's
SAMEA10944285	PF113	Breeder's
SAMEA10944286	PF114	Breeder's
SAMEA10944288	PF116	Breeder's
SAMEA10944289	PF117	Breeder's
SAMEA10944293	PM001	Breeder's
SAMEA10944294	PM002	Breeder's
SAMEA10944296	PM004	Breeder's
SAMEA10944298	PM006	Breeder's
SAMEA10944300	PM008	Breeder's
SAMEA10944301	PM009	Breeder's
SAMEA10944303	PM011	Breeder's
SAMEA10944304	PM012	Breeder's
SAMEA10944305	PM013	Breeder's
SAMEA10944307	PM015	Breeder's
SAMEA10944363	TRI 10384	PGR
SAMEA10944624	TRI 7838	PGR
SAMEA10944319	CF_99007	Cultivar
Smaragd	Smaragd	Cultivar
Smuggler	Smuggler	Cultivar
Solehio	Solehio	Cultivar
Tuareg	Tuareg	Cultivar
Tukan	Tukan	Cultivar
Vitus	Vitus	Cultivar
Xantippe	Xantippe	Cultivar
Xi19	Xi19	Cultivar
Zappa	Zappa	Cultivar

## Sheet: Table S9
Table S9. Comparative overview of major molecular marker classes.
	RFLP	AFLP	SSR	SNP array	GBS	DArT	CNVb
Running cost	high	high	low	high	medium	high	low
Throughput	low	low	medium	high	very high	very high	very high
Automation level	low	low	medium	high	high	high	high
Reliability	high	medium	high	very high	high	high	very high
RFLP, Restriction Fragment Length Polymorphism. AFLP, Amplified Fragment Length Polymorphism. SSR, Simple Sequence Repeat. SNP, Single Nucleotide Polymorphism. GBS: Genotyping By Sequencing. DArT, Diversity Arrays Technology. CNVb: Copy Number Variation Block.
